# Supplementary material for: N,N′-Dibenzyl-N′′-(2,6-difluoro­benzo­yl)-N,N′-dimethyl­phospho­ric triamide
Source: Acta Crystallogr Sect E Struct Rep Online. 2010 Sep 11;66(Pt 10):o2524. doi: 10.1107/S1600536810035725 (PMC2983404; doi:10.1107/S1600536810035725)
Supplement: Supplementary file 1 [file e-66-o2524-sup1.cif]

##############################################################################
###                                                                        ###
###        Electronic paper (Acta Crystallographica Section E)             ###
###                                                                        ###
##############################################################################
#                                                                            #
# This CIF contains the data in a paper accepted for publication in Acta     #
# Crystallographica Section E. It conforms to the requirements of Notes      #
# for Authors for Section E, and has been peer reviewed under the auspices   #
# of the IUCr Commission on Journals.                                        #
#                                                                            #
# Full details of the Crystallographic Information File format               #
# are given in the paper "The Crystallographic Information File (CIF):       #
# a New Standard Archive File for Crystallography" by S. R. Hall, F. H.      #
# Allen and I. D. Brown [Acta Cryst. (1991), A47, 655-685].                  #
#                                                                            #
# The current version of the core CIF dictionary is obtainable from          #
# ftp://ftp.iucr.org/pub/cif_core.dic. The current version number is 2.4.    #
#                                                                            #
# Software is freely available for graphical display of the structure(s) in  #
# this CIF.  For information consult the CIF home page http://www.iucr.org/  #
# cif/home.html                                                              #
#                                                                            #
# This file may be used for bona fide research purposes within the           #
# scientific community so long as proper attribution is given to the journal # 
# article from which it was obtained.                                        #
#                                                                            #
##############################################################################
                                             
data_I
_audit_creation_method     SHELXL-97
_chemical_name_systematic
;
<i>N</i>,<i>N</i>'-Dibenzyl-<i>N</i>''-(2,6-difluorobenzoyl)-
<i>N</i>,<i>N</i>'-dimethylphosphoric triamide
;
_chemical_name_common     ?
_chemical_formula_moiety     'C23 H24 F2 N3 O2 P'
_chemical_formula_sum     'C23 H24 F2 N3 O2 P'
_chemical_formula_iupac     'C23 H24 F2 N3 O2 P'
_chemical_formula_weight     443.42
_chemical_melting_point     ?
_symmetry_cell_setting     triclinic
_symmetry_space_group_name_H-M     'P -1'
loop_
    _symmetry_equiv_pos_as_xyz
    'x, y, z'
    '-x, -y, -z'
_cell_length_a     9.9370(11)
_cell_length_b     11.1093(15)
_cell_length_c     11.5902(14)
_cell_angle_alpha     89.101(4)
_cell_angle_beta     67.826(4)
_cell_angle_gamma     71.664(4)
_cell_volume     1116.9(2)
_cell_formula_units_Z     2
_cell_measurement_reflns_used     5531
_cell_measurement_theta_min     2.35
_cell_measurement_theta_max     27.83
_cell_measurement_temperature     200(2)
_exptl_crystal_description     BLOCK
_exptl_crystal_colour     COLORLESS
_exptl_crystal_size_max     0.30
_exptl_crystal_size_mid     0.25
_exptl_crystal_size_min     0.20
_exptl_crystal_density_diffrn     1.318
_exptl_crystal_density_meas     ?
_exptl_crystal_density_method     'not measured'
_exptl_crystal_F_000     464
_exptl_absorpt_coefficient_mu     0.164
_exptl_absorpt_correction_type     multi-scan
_exptl_absorpt_process_details     'SADABS (Bruker, 2005)'
_exptl_absorpt_correction_T_min     0.9524
_exptl_absorpt_correction_T_max     0.9679
_exptl_special_details
;
;
_diffrn_ambient_temperature     200(2)
_diffrn_radiation_type     MoK\a
_diffrn_radiation_wavelength     0.71073
_diffrn_radiation_source     'fine-focus sealed tube'
_diffrn_radiation_monochromator     'curved silicon crystal'
_diffrn_measurement_device_type
                                   'Bruker SMART X2S benchtop CCD area-detector'
_diffrn_measurement_method     'phi and omega scans'
_diffrn_detector_area_resol_mean     ?
_diffrn_reflns_number     13602
_diffrn_reflns_av_R_equivalents     0.0363
_diffrn_reflns_av_sigmaI/netI     0.0480
_diffrn_reflns_theta_min     2.35
_diffrn_reflns_theta_max     27.83
_diffrn_reflns_theta_full     25.00
_diffrn_measured_fraction_theta_max     0.976
_diffrn_measured_fraction_theta_full     0.990
_diffrn_reflns_limit_h_min     -13
_diffrn_reflns_limit_h_max     13
_diffrn_reflns_limit_k_min     -14
_diffrn_reflns_limit_k_max     14
_diffrn_reflns_limit_l_min     -15
_diffrn_reflns_limit_l_max     15
_diffrn_standards_number     ?
_diffrn_standards_interval_count     ?
_diffrn_standards_interval_time     ?
_diffrn_standards_decay_%     ?
_refine_special_details
;
Refinement of <i>F</i>^2^ against ALL reflections. The weighted <i>R</i>-factor
<i>wR</i> and goodness of fit <i>S</i> are based on <i>F</i>^2^, conventional
<i>R</i>-factors <i>R</i> are based on <i>F</i>, with <i>F</i> set to zero for
negative <i>F</i>^2^. The threshold expression of <i>F</i>^2^ >
\s(<i>F</i>^2^) is used only for calculating <i>R</i>-factors(gt) <i>etc</i>.
and is not relevant to the choice of reflections for refinement.
<i>R</i>-factors based on <i>F</i>^2^ are statistically about twice as large
as those based on <i>F</i>, and <i>R</i>- factors based on ALL data will be
even larger.
;
_reflns_number_total     5173
_reflns_number_gt     3851
_reflns_threshold_expression     I>2sigma(I)
_refine_ls_structure_factor_coef     Fsqd
_refine_ls_matrix_type     full
_refine_ls_R_factor_all     0.0700
_refine_ls_R_factor_gt     0.0483
_refine_ls_wR_factor_gt     0.1153
_refine_ls_wR_factor_ref     0.1256
_refine_ls_goodness_of_fit_ref     1.030
_refine_ls_restrained_S_all     1.030
_refine_ls_number_reflns     5173
_refine_ls_number_parameters     286
_refine_ls_number_restraints     0
_refine_ls_hydrogen_treatment     mixed
_refine_ls_weighting_scheme     calc
_refine_ls_weighting_details
         'calc w=1/[\s^2^(Fo^2^)+(0.0603P)^2^+0.2218P] where P=(Fo^2^+2Fc^2^)/3'
_atom_sites_solution_hydrogens     geom
_atom_sites_solution_primary     direct
_atom_sites_solution_secondary     difmap
_refine_ls_shift/su_max     0.001
_refine_ls_shift/su_mean     0.000
_refine_diff_density_max     0.369
_refine_diff_density_min     -0.320
_refine_ls_extinction_method     none
_refine_ls_extinction_coef     ?
loop_
    _atom_type_symbol
    _atom_type_description
    _atom_type_scat_dispersion_real
    _atom_type_scat_dispersion_imag
    _atom_type_scat_source
    'C' 'C' 0.0033 0.0016
                         'International Tables Vol C Tables 4.2.6.8 and 6.1.1.4'
    'H' 'H' 0.0000 0.0000
                         'International Tables Vol C Tables 4.2.6.8 and 6.1.1.4'
    'N' 'N' 0.0061 0.0033
                         'International Tables Vol C Tables 4.2.6.8 and 6.1.1.4'
    'O' 'O' 0.0106 0.0060
                         'International Tables Vol C Tables 4.2.6.8 and 6.1.1.4'
    'F' 'F' 0.0171 0.0103
                         'International Tables Vol C Tables 4.2.6.8 and 6.1.1.4'
    'P' 'P' 0.1023 0.0942
                         'International Tables Vol C Tables 4.2.6.8 and 6.1.1.4'
_computing_data_collection     'SMART (Bruker, 2005)'
_computing_cell_refinement     'SAINT (Bruker, 2005)'
_computing_data_reduction     'SAINT (Bruker, 2005)'
_computing_structure_solution     'SHELXS97 (Sheldrick, 2008)'
_computing_structure_refinement     'SHELXL97 (Sheldrick, 2008)'
_computing_molecular_graphics     'SHELXTL (Sheldrick, 2008)'
_computing_publication_material     'SHELXTL (Sheldrick, 2008)'
loop_
    _atom_site_type_symbol
    _atom_site_label
    _atom_site_fract_x
    _atom_site_fract_y
    _atom_site_fract_z
    _atom_site_U_iso_or_equiv
    _atom_site_adp_type
    _atom_site_calc_flag
    _atom_site_refinement_flags
    _atom_site_occupancy
    _atom_site_disorder_assembly
    _atom_site_disorder_group
    P P1 0.66485(5) 0.42270(4) 0.29906(4) 0.02461(13) Uani d . 1 . .
    F F1 0.41237(17) 0.18210(16) 0.50507(15) 0.0723(5) Uani d . 1 . .
    F F2 0.16095(14) 0.43844(12) 0.27352(13) 0.0532(4) Uani d . 1 . .
    O O1 0.50833(16) 0.27969(15) 0.19272(13) 0.0445(4) Uani d . 1 . .
    O O2 0.68882(13) 0.46617(12) 0.40757(12) 0.0323(3) Uani d . 1 . .
    N N1 0.48905(16) 0.40601(15) 0.35526(15) 0.0277(3) Uani d . 1 . .
    N N2 0.79630(15) 0.28474(13) 0.22927(13) 0.0246(3) Uani d . 1 . .
    N N3 0.66719(17) 0.52094(15) 0.19333(15) 0.0358(4) Uani d . 1 . .
    C C1 0.2810(2) 0.2390(2) 0.4858(2) 0.0449(5) Uani d . 1 . .
    C C2 0.1464(3) 0.2189(3) 0.5632(2) 0.0583(7) Uani d . 1 . .
    H H2A 0.1443 0.1678 0.6299 0.070 Uiso calc R 1 . .
    C C3 0.0152(3) 0.2755(3) 0.5402(2) 0.0573(7) Uani d . 1 . .
    H H3A -0.0785 0.2634 0.5924 0.069 Uiso calc R 1 . .
    C C4 0.0174(2) 0.3490(2) 0.4434(2) 0.0485(6) Uani d . 1 . .
    H H4A -0.0733 0.3880 0.4282 0.058 Uiso calc R 1 . .
    C C5 0.1560(2) 0.3646(2) 0.36861(19) 0.0370(5) Uani d . 1 . .
    C C6 0.2916(2) 0.31110(18) 0.38644(17) 0.0315(4) Uani d . 1 . .
    C C7 0.4403(2) 0.32953(18) 0.30107(17) 0.0309(4) Uani d . 1 . .
    C C8 0.86123(19) 0.24379(17) 0.09447(16) 0.0280(4) Uani d . 1 . .
    H H8A 0.8268 0.3173 0.0509 0.034 Uiso calc R 1 . .
    H H8B 0.8212 0.1771 0.0792 0.034 Uiso calc R 1 . .
    C C9 1.03733(19) 0.19106(16) 0.03916(16) 0.0250(4) Uani d . 1 . .
    C C10 1.1236(2) 0.22336(17) 0.09620(17) 0.0296(4) Uani d . 1 . .
    H H10A 1.0727 0.2797 0.1720 0.035 Uiso calc R 1 . .
    C C11 1.2842(2) 0.17395(19) 0.04339(18) 0.0341(4) Uani d . 1 . .
    H H11A 1.3419 0.1964 0.0836 0.041 Uiso calc R 1 . .
    C C12 1.3599(2) 0.09219(18) -0.06744(19) 0.0358(5) Uani d . 1 . .
    H H12A 1.4693 0.0584 -0.1033 0.043 Uiso calc R 1 . .
    C C13 1.2756(2) 0.06030(19) -0.12524(19) 0.0393(5) Uani d . 1 . .
    H H13A 1.3270 0.0049 -0.2017 0.047 Uiso calc R 1 . .
    C C14 1.1147(2) 0.10908(18) -0.07202(18) 0.0336(4) Uani d . 1 . .
    H H14A 1.0575 0.0859 -0.1123 0.040 Uiso calc R 1 . .
    C C15 0.8149(2) 0.18153(18) 0.30902(18) 0.0351(4) Uani d . 1 . .
    H H15A 0.9229 0.1261 0.2767 0.053 Uiso calc R 1 . .
    H H15B 0.7497 0.1313 0.3084 0.053 Uiso calc R 1 . .
    H H15C 0.7842 0.2184 0.3951 0.053 Uiso calc R 1 . .
    C C16 0.5493(2) 0.56887(19) 0.14191(18) 0.0382(5) Uani d . 1 . .
    H H16A 0.4917 0.5083 0.1535 0.046 Uiso calc R 1 . .
    H H16B 0.6010 0.5705 0.0506 0.046 Uiso calc R 1 . .
    C C17 0.4345(2) 0.70157(17) 0.20021(17) 0.0290(4) Uani d . 1 . .
    C C18 0.3442(2) 0.76890(19) 0.13718(19) 0.0360(5) Uani d . 1 . .
    H H18A 0.3538 0.7308 0.0604 0.043 Uiso calc R 1 . .
    C C19 0.2409(2) 0.8908(2) 0.1858(2) 0.0402(5) Uani d . 1 . .
    H H19A 0.1796 0.9355 0.1426 0.048 Uiso calc R 1 . .
    C C20 0.2266(2) 0.9478(2) 0.2971(2) 0.0414(5) Uani d . 1 . .
    H H20A 0.1568 1.0319 0.3297 0.050 Uiso calc R 1 . .
    C C21 0.3144(2) 0.88166(19) 0.36020(18) 0.0399(5) Uani d . 1 . .
    H H21A 0.3047 0.9202 0.4368 0.048 Uiso calc R 1 . .
    C C22 0.4176(2) 0.75831(18) 0.31215(18) 0.0344(4) Uani d . 1 . .
    H H22A 0.4767 0.7130 0.3569 0.041 Uiso calc R 1 . .
    C C23 0.7939(3) 0.5743(2) 0.1510(3) 0.0603(7) Uani d . 1 . .
    H H23A 0.8498 0.5537 0.0599 0.091 Uiso calc R 1 . .
    H H23B 0.8646 0.5376 0.1925 0.091 Uiso calc R 1 . .
    H H23C 0.7516 0.6673 0.1724 0.091 Uiso calc R 1 . .
    H H1A 0.429(2) 0.442(2) 0.427(2) 0.038(6) Uiso d . 1 . .
loop_
    _atom_site_aniso_label
    _atom_site_aniso_U_11
    _atom_site_aniso_U_22
    _atom_site_aniso_U_33
    _atom_site_aniso_U_12
    _atom_site_aniso_U_13
    _atom_site_aniso_U_23
    P1 0.0173(2) 0.0247(2) 0.0261(2) -0.00350(17) -0.00496(17) -0.00334(17)
    F1 0.0611(9) 0.0976(12) 0.0788(11) -0.0319(9) -0.0460(8) 0.0389(9)
    F2 0.0449(7) 0.0539(8) 0.0632(9) -0.0087(6) -0.0301(7) 0.0035(7)
    O1 0.0354(8) 0.0614(10) 0.0329(8) -0.0183(7) -0.0068(6) -0.0151(7)
    O2 0.0208(6) 0.0398(7) 0.0315(7) -0.0084(5) -0.0061(5) -0.0112(6)
    N1 0.0182(7) 0.0342(8) 0.0262(8) -0.0076(6) -0.0044(6) -0.0074(7)
    N2 0.0206(7) 0.0242(7) 0.0231(7) -0.0022(6) -0.0064(6) 0.0009(6)
    N3 0.0259(8) 0.0294(8) 0.0446(10) -0.0035(7) -0.0107(7) 0.0096(7)
    C1 0.0398(12) 0.0603(14) 0.0426(12) -0.0222(11) -0.0200(10) 0.0059(11)
    C2 0.0607(16) 0.0738(18) 0.0467(14) -0.0402(14) -0.0133(12) 0.0104(13)
    C3 0.0415(13) 0.0695(17) 0.0565(15) -0.0329(13) -0.0022(11) -0.0100(13)
    C4 0.0249(10) 0.0540(14) 0.0626(15) -0.0107(10) -0.0140(10) -0.0199(12)
    C5 0.0305(10) 0.0391(11) 0.0407(11) -0.0086(8) -0.0152(9) -0.0073(9)
    C6 0.0242(9) 0.0382(10) 0.0320(10) -0.0110(8) -0.0100(8) -0.0080(8)
    C7 0.0229(9) 0.0361(10) 0.0314(10) -0.0061(8) -0.0110(8) -0.0053(8)
    C8 0.0242(9) 0.0297(9) 0.0241(9) -0.0045(7) -0.0065(7) -0.0026(7)
    C9 0.0220(8) 0.0247(9) 0.0249(9) -0.0068(7) -0.0062(7) 0.0030(7)
    C10 0.0291(9) 0.0305(9) 0.0268(9) -0.0079(8) -0.0100(8) 0.0001(7)
    C11 0.0277(10) 0.0394(11) 0.0377(11) -0.0139(8) -0.0135(8) 0.0078(9)
    C12 0.0202(9) 0.0349(10) 0.0431(11) -0.0073(8) -0.0042(8) 0.0062(9)
    C13 0.0289(10) 0.0364(11) 0.0366(11) -0.0061(8) 0.0008(8) -0.0093(9)
    C14 0.0275(9) 0.0347(10) 0.0341(10) -0.0113(8) -0.0063(8) -0.0046(8)
    C15 0.0328(10) 0.0314(10) 0.0344(10) -0.0050(8) -0.0106(8) 0.0058(8)
    C16 0.0437(11) 0.0322(10) 0.0317(10) -0.0024(9) -0.0158(9) 0.0019(8)
    C17 0.0267(9) 0.0288(9) 0.0299(9) -0.0078(7) -0.0107(8) 0.0061(8)
    C18 0.0359(10) 0.0403(11) 0.0377(11) -0.0136(9) -0.0202(9) 0.0070(9)
    C19 0.0299(10) 0.0413(12) 0.0511(13) -0.0066(9) -0.0222(9) 0.0147(10)
    C20 0.0324(10) 0.0326(11) 0.0463(12) -0.0009(8) -0.0100(9) 0.0057(9)
    C21 0.0426(12) 0.0362(11) 0.0322(11) -0.0068(9) -0.0103(9) 0.0014(9)
    C22 0.0364(10) 0.0304(10) 0.0323(10) -0.0030(8) -0.0158(8) 0.0060(8)
    C23 0.0362(12) 0.0495(14) 0.0853(19) -0.0157(11) -0.0129(12) 0.0317(13)
_geom_special_details
;
All e.s.d.'s (except the e.s.d. in the dihedral angle between two l.s. planes)
are estimated using the full covariance matrix. The cell e.s.d.'s are taken
into account individually in the estimation of e.s.d.'s in distances, angles
and torsion angles; correlations between e.s.d.'s in cell parameters are only
used when they are defined by crystal symmetry. An approximate (isotropic)
treatment of cell e.s.d.'s is used for estimating e.s.d.'s involving l.s.
planes.
;
loop_
    _geom_bond_atom_site_label_1
    _geom_bond_atom_site_label_2
    _geom_bond_site_symmetry_2
    _geom_bond_distance
    _geom_bond_publ_flag
    P1 O2 . 1.4796(13) ?
    P1 N3 . 1.6266(16) ?
    P1 N2 . 1.6405(14) ?
    P1 N1 . 1.6886(15) ?
    F1 C1 . 1.360(2) ?
    F2 C5 . 1.359(2) ?
    O1 C7 . 1.219(2) ?
    N1 C7 . 1.362(2) ?
    N1 H1A . 0.83(2) ?
    N2 C8 . 1.463(2) ?
    N2 C15 . 1.471(2) ?
    N3 C16 . 1.462(2) ?
    N3 C23 . 1.474(3) ?
    C1 C6 . 1.383(3) ?
    C1 C2 . 1.386(3) ?
    C2 C3 . 1.380(4) ?
    C2 H2A . 0.9500 ?
    C3 C4 . 1.375(3) ?
    C3 H3A . 0.9500 ?
    C4 C5 . 1.386(3) ?
    C4 H4A . 0.9500 ?
    C5 C6 . 1.383(3) ?
    C6 C7 . 1.512(3) ?
    C8 C9 . 1.529(2) ?
    C8 H8A . 0.9900 ?
    C8 H8B . 0.9900 ?
    C9 C14 . 1.389(2) ?
    C9 C10 . 1.389(2) ?
    C10 C11 . 1.395(2) ?
    C10 H10A . 0.9500 ?
    C11 C12 . 1.385(3) ?
    C11 H11A . 0.9500 ?
    C12 C13 . 1.377(3) ?
    C12 H12A . 0.9500 ?
    C13 C14 . 1.397(3) ?
    C13 H13A . 0.9500 ?
    C14 H14A . 0.9500 ?
    C15 H15A . 0.9800 ?
    C15 H15B . 0.9800 ?
    C15 H15C . 0.9800 ?
    C16 C17 . 1.524(3) ?
    C16 H16A . 0.9900 ?
    C16 H16B . 0.9900 ?
    C17 C22 . 1.380(3) ?
    C17 C18 . 1.397(3) ?
    C18 C19 . 1.385(3) ?
    C18 H18A . 0.9500 ?
    C19 C20 . 1.384(3) ?
    C19 H19A . 0.9500 ?
    C20 C21 . 1.378(3) ?
    C20 H20A . 0.9500 ?
    C21 C22 . 1.396(3) ?
    C21 H21A . 0.9500 ?
    C22 H22A . 0.9500 ?
    C23 H23A . 0.9800 ?
    C23 H23B . 0.9800 ?
    C23 H23C . 0.9800 ?
loop_
    _geom_angle_atom_site_label_1
    _geom_angle_atom_site_label_2
    _geom_angle_atom_site_label_3
    _geom_angle_site_symmetry_1
    _geom_angle_site_symmetry_3
    _geom_angle
    _geom_angle_publ_flag
    O2 P1 N3 . . 114.81(8) ?
    O2 P1 N2 . . 110.54(7) ?
    N3 P1 N2 . . 107.66(8) ?
    O2 P1 N1 . . 107.11(8) ?
    N3 P1 N1 . . 107.24(8) ?
    N2 P1 N1 . . 109.34(8) ?
    C7 N1 P1 . . 126.79(13) ?
    C7 N1 H1A . . 116.4(14) ?
    P1 N1 H1A . . 116.5(14) ?
    C8 N2 C15 . . 115.44(14) ?
    C8 N2 P1 . . 125.15(12) ?
    C15 N2 P1 . . 116.63(11) ?
    C16 N3 C23 . . 116.19(17) ?
    C16 N3 P1 . . 126.13(14) ?
    C23 N3 P1 . . 117.53(14) ?
    F1 C1 C6 . . 117.31(18) ?
    F1 C1 C2 . . 119.0(2) ?
    C6 C1 C2 . . 123.7(2) ?
    C3 C2 C1 . . 117.9(2) ?
    C3 C2 H2A . . 121.1 ?
    C1 C2 H2A . . 121.1 ?
    C4 C3 C2 . . 121.4(2) ?
    C4 C3 H3A . . 119.3 ?
    C2 C3 H3A . . 119.3 ?
    C3 C4 C5 . . 118.0(2) ?
    C3 C4 H4A . . 121.0 ?
    C5 C4 H4A . . 121.0 ?
    F2 C5 C6 . . 117.05(18) ?
    F2 C5 C4 . . 119.21(19) ?
    C6 C5 C4 . . 123.7(2) ?
    C5 C6 C1 . . 115.30(18) ?
    C5 C6 C7 . . 121.65(18) ?
    C1 C6 C7 . . 123.04(17) ?
    O1 C7 N1 . . 123.93(17) ?
    O1 C7 C6 . . 121.61(16) ?
    N1 C7 C6 . . 114.46(15) ?
    N2 C8 C9 . . 112.58(14) ?
    N2 C8 H8A . . 109.1 ?
    C9 C8 H8A . . 109.1 ?
    N2 C8 H8B . . 109.1 ?
    C9 C8 H8B . . 109.1 ?
    H8A C8 H8B . . 107.8 ?
    C14 C9 C10 . . 118.49(16) ?
    C14 C9 C8 . . 119.50(15) ?
    C10 C9 C8 . . 122.01(15) ?
    C9 C10 C11 . . 120.73(17) ?
    C9 C10 H10A . . 119.6 ?
    C11 C10 H10A . . 119.6 ?
    C12 C11 C10 . . 120.19(18) ?
    C12 C11 H11A . . 119.9 ?
    C10 C11 H11A . . 119.9 ?
    C13 C12 C11 . . 119.55(17) ?
    C13 C12 H12A . . 120.2 ?
    C11 C12 H12A . . 120.2 ?
    C12 C13 C14 . . 120.31(18) ?
    C12 C13 H13A . . 119.8 ?
    C14 C13 H13A . . 119.8 ?
    C9 C14 C13 . . 120.73(18) ?
    C9 C14 H14A . . 119.6 ?
    C13 C14 H14A . . 119.6 ?
    N2 C15 H15A . . 109.5 ?
    N2 C15 H15B . . 109.5 ?
    H15A C15 H15B . . 109.5 ?
    N2 C15 H15C . . 109.5 ?
    H15A C15 H15C . . 109.5 ?
    H15B C15 H15C . . 109.5 ?
    N3 C16 C17 . . 114.79(16) ?
    N3 C16 H16A . . 108.6 ?
    C17 C16 H16A . . 108.6 ?
    N3 C16 H16B . . 108.6 ?
    C17 C16 H16B . . 108.6 ?
    H16A C16 H16B . . 107.5 ?
    C22 C17 C18 . . 118.77(17) ?
    C22 C17 C16 . . 122.46(16) ?
    C18 C17 C16 . . 118.76(17) ?
    C19 C18 C17 . . 120.47(19) ?
    C19 C18 H18A . . 119.8 ?
    C17 C18 H18A . . 119.8 ?
    C20 C19 C18 . . 120.37(18) ?
    C20 C19 H19A . . 119.8 ?
    C18 C19 H19A . . 119.8 ?
    C21 C20 C19 . . 119.48(19) ?
    C21 C20 H20A . . 120.3 ?
    C19 C20 H20A . . 120.3 ?
    C20 C21 C22 . . 120.33(19) ?
    C20 C21 H21A . . 119.8 ?
    C22 C21 H21A . . 119.8 ?
    C17 C22 C21 . . 120.56(18) ?
    C17 C22 H22A . . 119.7 ?
    C21 C22 H22A . . 119.7 ?
    N3 C23 H23A . . 109.5 ?
    N3 C23 H23B . . 109.5 ?
    H23A C23 H23B . . 109.5 ?
    N3 C23 H23C . . 109.5 ?
    H23A C23 H23C . . 109.5 ?
    H23B C23 H23C . . 109.5 ?
loop_
    _geom_hbond_atom_site_label_D
    _geom_hbond_atom_site_label_H
    _geom_hbond_atom_site_label_A
    _geom_hbond_site_symmetry_A
    _geom_hbond_distance_DH
    _geom_hbond_distance_HA
    _geom_hbond_distance_DA
    _geom_hbond_angle_DHA
    N1 H1A O2 2_666 0.83(2) 1.92(2) 2.752(2) 173(2)
data_global
_journal_date_recd_electronic     2010-09-04
_journal_date_accepted     2010-09-06
_journal_name_full     'Acta Crystallographica, Section E'
_journal_year     2010
_journal_volume     66
_journal_issue     10
_journal_page_first     o2524
_journal_page_last     o2524
_journal_paper_category     QO
_journal_coeditor_code     NG5027
_publ_contact_author_name     'Mehrdad Pourayoubi'
_publ_contact_author_address
;
Department of Chemistry, Ferdowsi University of Mashhad, Mashhad, 91779, Iran
;
_publ_contact_author_email     mehrdad_pourayoubi@yahoo.com
_publ_contact_author_fax     '(+98)-511-8796416'
_publ_contact_author_phone     '(+98)-511-8795457'
_publ_section_title
;\
<i>N</i>,<i>N</i>'-Dibenzyl-<i>N</i>''-(2,6-difluorobenzoyl)-<i>N</i>,\
<i>N</i>'-dimethylphosphoric triamide
;
loop_
    _publ_author_name
    _publ_author_address
    'Pourayoubi, Mehrdad'
;
Department of Chemistry, Ferdowsi University of Mashhad, Mashhad 91779, Iran
;
    'Tarahhomi, Atekeh'
;
Department of Chemistry, Ferdowsi University of Mashhad, Mashhad 91779, Iran
;
    'Rheingold, Arnold L.'
;
Department of Chemistry, University of California, San Diego,
9500 Gilman Drive, La Jolla, CA 92093, USA
;
    'Golen, James A.'
;
Department of Chemistry, University of California, San Diego,
9500 Gilman Drive, La Jolla, CA 92093, USA
;
