# Supplementary material for: N,N′-Dibenzyl-N′′-(2,6-difluoro­benzo­yl)-N,N′-dimethyl­phospho­ric triamide
Source: Acta Crystallogr Sect E Struct Rep Online. 2010 Sep 11;66(Pt 10):o2524. doi: 10.1107/S1600536810035725 (PMC2983404; doi:10.1107/S1600536810035725)
Supplement: Supplementary file 2 [file e-66-o2524-Isup2.hkl]

# 
# h,k,l, Fc-squared, Fo-squared, sigma(Fo-squared) and status flag 
# 
data_I
_shelx_title ' ATAR06 in P-1' 
_shelx_refln_list_code          4 
_shelx_F_calc_maximum      127.01 
_exptl_crystal_F_000       464.00 
_reflns_d_resolution_high  0.7613 
 
loop_ 
 _symmetry_equiv_pos_as_xyz 
 'x, y, z' 
 '-x, -y, -z' 
 
_cell_length_a     9.9370 
_cell_length_b    11.1093 
_cell_length_c    11.5902 
_cell_angle_alpha  89.101 
_cell_angle_beta   67.826 
_cell_angle_gamma  71.664 
 
_shelx_F_squared_multiplier     1.000 
 
loop_ 
 _refln_index_h 
 _refln_index_k 
 _refln_index_l 
 _refln_F_squared_calc 
 _refln_F_squared_meas 
 _refln_F_squared_sigma 
 _refln_observed_status 
   1   0   0     1805.23     1647.00     50.41 o 
   2   0   0     2145.03     2213.38     32.59 o 
   3   0   0        7.10        2.13      1.06 o 
   4   0   0        8.03        6.21      1.12 o 
   5   0   0      179.64      188.88      4.84 o 
   6   0   0     1320.88     1292.02     27.24 o 
   7   0   0       81.87       67.76      5.90 o 
   8   0   0       62.49       64.04      4.29 o 
   9   0   0      149.09      162.96      7.04 o 
  10   0   0        7.29       12.06      6.89 o 
  11   0   0       43.80       31.53      9.30 o 
 -11   1   0      141.33      135.92     15.50 o 
 -10   1   0       10.34       14.13      7.41 o 
  -9   1   0        3.71        4.88      2.70 o 
  -8   1   0      994.83      955.92     26.24 o 
  -7   1   0        4.96        9.91      2.35 o 
  -6   1   0     2098.30     2082.64     42.33 o 
  -5   1   0      451.54      475.30     11.53 o 
  -4   1   0      251.95      277.71      5.62 o 
  -3   1   0      451.06      443.39     10.81 o 
  -2   1   0        1.15        0.41      0.75 o 
  -1   1   0     1799.67     1839.98     25.06 o 
   2   1   0     1810.16     1821.57     24.94 o 
   3   1   0      402.39      408.32      6.40 o 
   4   1   0       28.97       45.27      1.80 o 
   5   1   0       11.06       17.82      1.64 o 
   6   1   0      511.40      513.23     10.30 o 
   7   1   0       72.25       64.90      3.76 o 
   8   1   0       53.83       40.93      4.12 o 
   9   1   0      271.04      256.70     12.10 o 
  10   1   0       50.13       41.06      6.58 o 
  11   1   0       14.06       22.40      9.65 o 
 -10   2   0        0.02        1.89      6.20 o 
  -9   2   0       38.86       30.17      4.30 o 
  -8   2   0       87.26       72.31      5.05 o 
  -7   2   0      309.74      294.19      9.31 o 
  -6   2   0      115.79      114.38      5.11 o 
  -5   2   0      629.31      637.64     17.92 o 
  -4   2   0      627.42      641.08     12.65 o 
  -3   2   0     1503.71     1564.09     27.55 o 
  -2   2   0     4402.12     4655.45     62.62 o 
  -1   2   0      507.06      519.65      7.82 o 
   0   2   0     2924.39     2901.54     39.23 o 
   1   2   0       88.49       82.29      1.92 o 
   2   2   0       64.39       71.79      1.65 o 
   3   2   0        1.36        2.54      0.47 o 
   4   2   0     1738.00     1868.73     28.21 o 
   5   2   0        5.45        5.66      1.01 o 
   6   2   0      235.33      253.96      5.81 o 
   7   2   0      150.08      148.88      5.88 o 
   8   2   0        0.02       -0.42      1.75 o 
   9   2   0       88.02      106.38      7.79 o 
  10   2   0       87.35       79.33      7.61 o 
  11   2   0        0.46       -0.96      4.68 o 
 -10   3   0       57.87       46.86     10.68 o 
  -9   3   0        1.94        1.83      6.37 o 
  -8   3   0       52.54       55.88      4.91 o 
  -7   3   0        1.32        0.78      2.37 o 
  -6   3   0       31.54       25.05      3.23 o 
  -5   3   0       84.82       82.71      5.23 o 
  -4   3   0      432.17      408.32      9.12 o 
  -3   3   0       42.51       40.42      2.83 o 
  -2   3   0     1945.96     1988.79     30.17 o 
  -1   3   0       41.53       36.79      1.58 o 
   0   3   0     1212.28     1241.99     17.67 o 
   1   3   0       53.87       59.44      1.80 o 
   2   3   0      143.54      164.19      3.17 o 
   3   3   0     2846.94     2998.27     40.93 o 
   4   3   0     7948.46     8452.53    136.03 o 
   5   3   0       93.60      100.41      2.65 o 
   6   3   0       31.91       36.09      2.39 o 
   7   3   0        1.16        0.41      1.31 o 
   8   3   0       13.31       12.31      2.15 o 
   9   3   0        8.03        6.21      3.70 o 
  10   3   0      163.54      169.92     10.60 o 
  11   3   0        0.07        4.05      4.87 o 
  -9   4   0        2.41       -2.39      3.92 o 
  -8   4   0       31.67       23.52      4.95 o 
  -7   4   0      102.61      106.89     10.09 o 
  -6   4   0       11.71        8.95      2.67 o 
  -5   4   0      304.06      292.93      9.09 o 
  -4   4   0      875.14      872.08     22.30 o 
  -3   4   0       83.46       73.89      3.34 o 
  -2   4   0      653.81      648.80     12.84 o 
  -1   4   0      128.74      145.98      4.26 o 
   0   4   0      263.23      292.85      5.93 o 
   1   4   0       30.08       26.30      1.89 o 
   2   4   0      864.22      894.44     14.60 o 
   3   4   0      107.76      123.81      3.07 o 
   4   4   0     2864.26     3131.60     51.54 o 
   5   4   0      297.63      260.38      6.09 o 
   6   4   0       41.72       37.64      2.11 o 
   7   4   0        5.16        3.38      1.63 o 
   8   4   0       32.80       36.84      8.36 o 
   9   4   0        0.21        1.23      3.65 o 
  10   4   0        0.01        5.07      4.24 o 
  11   4   0        7.68       12.38      5.34 o 
  12   4   0       56.72       81.18      9.75 o 
  -9   5   0        2.97        1.17      6.20 o 
  -8   5   0        5.69        6.25      4.74 o 
  -7   5   0       44.80       39.23      4.80 o 
  -6   5   0       70.10       64.17     14.68 o 
  -5   5   0       21.57       14.55      3.01 o 
  -4   5   0      277.29      267.35     10.35 o 
  -3   5   0      115.28      121.20      5.26 o 
  -2   5   0      488.08      543.75     13.43 o 
  -1   5   0       29.07       24.39      2.58 o 
   0   5   0       16.54        5.48      1.85 o 
   1   5   0      316.25      325.55      7.37 o 
   2   5   0      510.75      476.88      9.51 o 
   3   5   0        0.26        0.90      0.95 o 
   4   5   0       90.56       79.79      3.44 o 
   5   5   0       19.59       19.60      1.40 o 
   6   5   0      154.41      183.19      5.42 o 
   7   5   0       35.55       40.15      5.18 o 
   8   5   0       46.56       67.44     11.71 o 
   9   5   0       40.38       37.29      8.18 o 
  10   5   0       31.01       18.43      7.06 o 
  11   5   0       61.61       70.92      8.50 o 
  12   5   0        5.31        7.83      6.20 o 
  -8   6   0        7.31        5.29      4.88 o 
  -7   6   0      159.74      171.93     26.96 o 
  -6   6   0      158.96      165.41      7.72 o 
  -5   6   0      130.66      124.19      6.39 o 
  -4   6   0      182.03      175.20      7.26 o 
  -3   6   0        0.18       -1.77      1.77 o 
  -2   6   0        8.06       16.67      5.39 o 
  -1   6   0      442.43      451.53     12.07 o 
   0   6   0     1398.38     1446.84     30.87 o 
   1   6   0       26.80       29.26      3.53 o 
   2   6   0      263.22      239.53      7.22 o 
   3   6   0       81.18       97.45      3.39 o 
   4   6   0       25.56       29.66      1.93 o 
   5   6   0       26.35       23.70      1.71 o 
   6   6   0       70.21       70.14      5.35 o 
   7   6   0       90.81       86.47      6.98 o 
   8   6   0      238.22      221.16     15.85 o 
   9   6   0       71.75       63.20      7.00 o 
  10   6   0        7.71        4.63      4.51 o 
  11   6   0       13.03        9.88      6.37 o 
  12   6   0        4.58        7.92      6.32 o 
  -8   7   0        8.43       10.97      5.64 o 
  -7   7   0       16.05       10.75      5.25 o 
  -6   7   0       33.81       42.19      7.15 o 
  -5   7   0        0.05       -0.57      3.01 o 
  -4   7   0       63.13       50.84      4.83 o 
  -3   7   0        0.87        4.47      2.81 o 
  -2   7   0      156.90      141.54      6.46 o 
  -1   7   0       15.59       17.66      3.47 o 
   0   7   0      207.07      180.51      7.09 o 
   1   7   0      906.89      946.99     26.27 o 
   2   7   0      350.74      384.04     18.34 o 
   3   7   0      126.82       99.30      4.51 o 
   4   7   0       11.33       16.13      1.89 o 
   5   7   0       52.66       55.65      2.76 o 
   6   7   0      207.51      205.27      8.02 o 
   7   7   0      236.21      228.98     11.56 o 
   8   7   0      250.18      251.77     12.73 o 
   9   7   0       48.40       29.96      8.10 o 
  10   7   0        0.08       -4.10      7.06 o 
  11   7   0       16.76       27.35      6.97 o 
  -7   8   0        2.51        4.53      5.58 o 
  -6   8   0       31.23       19.70     16.80 o 
  -5   8   0       24.12       21.33      5.72 o 
  -4   8   0       27.27       28.30      4.65 o 
  -3   8   0       76.12       79.19      6.14 o 
  -2   8   0       19.61       29.78      4.16 o 
  -1   8   0       20.45       11.36      3.06 o 
   0   8   0      437.57      452.84     13.22 o 
   1   8   0      476.31      483.16     13.14 o 
   2   8   0       89.00       81.16     10.59 o 
   3   8   0       64.60       57.79      7.94 o 
   4   8   0       62.99       58.34      3.91 o 
   5   8   0      372.12      371.92     10.26 o 
   6   8   0        0.20        1.03      1.70 o 
   7   8   0       23.47       19.22      4.93 o 
   8   8   0       35.60       37.87      6.30 o 
   9   8   0       13.36        9.37      7.06 o 
  10   8   0       46.40       53.07     15.85 o 
  11   8   0       50.04       56.12      9.06 o 
  -6   9   0       18.58       26.34      6.97 o 
  -5   9   0      129.75      147.55     24.63 o 
  -4   9   0       69.52       68.48      6.58 o 
  -3   9   0        2.44        5.05      3.28 o 
  -2   9   0       16.50       24.53      5.26 o 
  -1   9   0        2.70        2.26      2.60 o 
   0   9   0       84.01       79.55      8.21 o 
   1   9   0        1.48        0.90      2.21 o 
   2   9   0        5.11       -0.19      2.13 o 
   3   9   0       81.83       66.47      6.14 o 
   4   9   0      494.82      514.10     19.72 o 
   5   9   0       23.96       26.06      3.24 o 
   6   9   0        0.90        2.80      2.93 o 
   7   9   0        0.56        1.54      3.89 o 
   8   9   0       57.50       62.66      7.46 o 
   9   9   0       89.77       88.51      9.05 o 
  10   9   0      147.16      148.83     11.44 o 
  11   9   0       44.39       43.02      8.46 o 
  -5  10   0       32.70       26.78      7.08 o 
  -4  10   0      180.10      177.80     11.50 o 
  -3  10   0        4.09        2.75      3.81 o 
  -2  10   0      279.58      273.32     17.61 o 
  -1  10   0       69.64       63.82      6.01 o 
   0  10   0        9.94        7.10      2.97 o 
   1  10   0        1.60        0.39      2.38 o 
   2  10   0      183.18      179.04     22.30 o 
   3  10   0        2.69        4.14      2.42 o 
   4  10   0      455.09      436.44     12.78 o 
   5  10   0      129.19      121.24      5.97 o 
   6  10   0       61.93       58.06      4.32 o 
   7  10   0       20.64       19.08      5.54 o 
   8  10   0        3.99        6.59      4.87 o 
   9  10   0       41.93       37.84      7.42 o 
  10  10   0       44.06       52.14      9.17 o 
  11  10   0      103.59      107.24     11.54 o 
  -4  11   0       82.33      118.73     25.24 o 
  -3  11   0        3.42       10.62      5.29 o 
  -2  11   0        0.00       -3.80      3.80 o 
  -1  11   0       67.54       61.69      8.73 o 
   0  11   0       10.70        5.01      3.29 o 
   1  11   0       52.08       49.63      5.36 o 
   2  11   0       20.68       20.80      5.25 o 
   3  11   0       74.41       79.01      5.77 o 
   4  11   0       49.34       44.24      4.76 o 
   5  11   0      522.73      557.63     15.59 o 
   6  11   0        2.68        7.00      5.51 o 
   7  11   0        0.00       -1.15      4.87 o 
   8  11   0       22.37       36.55      7.55 o 
   9  11   0      113.78      113.76     22.40 o 
  10  11   0        5.29       11.11      6.94 o 
  -3  12   0       99.94      119.44     23.43 o 
  -2  12   0       13.46       15.28      6.00 o 
  -1  12   0       69.95       75.59      6.92 o 
   0  12   0       26.05       28.69      4.82 o 
   1  12   0       17.85       12.13      4.17 o 
   2  12   0        8.63       11.28      4.28 o 
   3  12   0        2.68        5.70      4.96 o 
   4  12   0        0.12        1.01      3.24 o 
   5  12   0       20.36       28.08      4.33 o 
   6  12   0        0.04        6.81      5.23 o 
   7  12   0        4.92       18.35      6.58 o 
   8  12   0       26.79       31.81      7.80 o 
   9  12   0        0.08        0.66      5.59 o 
  -1  13   0        0.02       -3.01      5.19 o 
   0  13   0       58.63       65.59      7.14 o 
   1  13   0        2.34        1.61      3.91 o 
   2  13   0       38.67       32.91      5.51 o 
   3  13   0        3.31        5.88      3.94 o 
   4  13   0       22.25       32.46      5.35 o 
   5  13   0       40.71       51.03      5.96 o 
   6  13   0       57.23       63.92      9.59 o 
   7  13   0       38.57       42.62      8.89 o 
   8  13   0       39.72       35.28      8.43 o 
   1  14   0       18.81       20.05      5.63 o 
   2  14   0        0.44       -2.34      4.25 o 
   3  14   0       20.71       15.26      5.26 o 
   4  14   0       12.53       15.24      5.04 o 
   5  14   0       53.07       61.53     10.47 o 
   6  14   0       43.16       38.29     11.37 o 
   7  14   0       11.49        4.43      9.99 o 
  -6 -14   1       28.71       45.11      9.76 o 
  -5 -14   1        8.41        2.80      6.63 o 
  -4 -14   1       14.16       23.25      5.46 o 
  -3 -14   1        5.47       14.86      4.76 o 
  -2 -14   1        2.08        4.08      4.40 o 
  -1 -14   1        0.02        2.18      4.80 o 
  -8 -13   1       24.98       29.00      8.57 o 
  -7 -13   1       14.91       32.16      8.71 o 
  -6 -13   1        0.18       -1.99      5.60 o 
  -5 -13   1        3.20        8.86      6.13 o 
  -4 -13   1        0.07       -1.59      3.53 o 
  -3 -13   1        7.78        9.71      4.57 o 
  -2 -13   1        7.53        5.56      4.28 o 
  -1 -13   1        1.10        0.96      3.87 o 
   0 -13   1        0.77        3.46      4.41 o 
   1 -13   1       49.67       43.05      7.65 o 
  -9 -12   1        9.91       15.25      7.01 o 
  -8 -12   1        1.42        9.99      6.32 o 
  -7 -12   1       38.96       46.29     18.26 o 
  -6 -12   1       55.75       45.50      8.08 o 
  -5 -12   1       97.56       94.18      7.54 o 
  -4 -12   1      107.69      115.81     10.18 o 
  -3 -12   1        1.94        2.91      3.30 o 
  -2 -12   1       10.43        8.74      3.95 o 
  -1 -12   1       81.42       79.32      6.32 o 
   0 -12   1       48.91       42.83     13.67 o 
   1 -12   1       73.85       84.30      7.10 o 
   2 -12   1      100.82      118.46     23.52 o 
   3 -12   1       13.10       18.98      6.98 o 
 -10 -11   1       16.80       30.98      8.45 o 
  -9 -11   1       83.69       87.86     24.72 o 
  -8 -11   1        2.89       -1.73      5.05 o 
  -7 -11   1       16.39       16.72      6.33 o 
  -6 -11   1       34.12       31.23      6.69 o 
  -5 -11   1        2.65        3.28      2.90 o 
  -4 -11   1      161.69      181.61      7.92 o 
  -3 -11   1       69.73       70.44      7.35 o 
  -2 -11   1        4.75       -0.38      2.49 o 
  -1 -11   1        7.68        4.96      3.56 o 
   0 -11   1       15.79       16.24      3.99 o 
   1 -11   1        0.10       -0.23      3.07 o 
   2 -11   1       46.75       41.38      5.40 o 
   3 -11   1        0.42        2.18      4.75 o 
   4 -11   1       31.07       38.52     14.38 o 
 -10 -10   1      166.50      214.21     14.68 o 
  -9 -10   1       85.09      103.91     10.32 o 
  -8 -10   1       49.65       45.78      8.04 o 
  -7 -10   1        0.54       -1.64      4.00 o 
  -6 -10   1       23.57       19.33      3.83 o 
  -5 -10   1       21.43       17.06      3.31 o 
  -4 -10   1        3.09        5.35      2.48 o 
  -3 -10   1       94.33       89.74     10.23 o 
  -2 -10   1       14.51       12.36      3.07 o 
  -1 -10   1        2.76       -0.63      2.46 o 
   0 -10   1       58.82       53.75      5.60 o 
   1 -10   1        1.23        2.56      2.86 o 
   2 -10   1       20.68       18.82      3.99 o 
   3 -10   1      279.37      310.11     12.41 o 
   4 -10   1      142.53      144.94     10.45 o 
   5 -10   1       69.15       62.36     20.07 o 
 -11  -9   1        4.00        7.63      7.32 o 
 -10  -9   1        0.42        4.71     11.89 o 
  -9  -9   1       58.97       45.72      7.87 o 
  -8  -9   1      170.94      172.58     14.13 o 
  -7  -9   1       68.37       64.50     10.42 o 
  -6  -9   1       54.55       48.34      3.86 o 
  -5  -9   1       70.75       73.01      9.87 o 
  -4  -9   1       21.38       17.86      3.07 o 
  -3  -9   1      365.48      353.95     10.75 o 
  -2  -9   1      359.83      324.95     10.73 o 
  -1  -9   1      508.18      508.93     14.10 o 
   0  -9   1      151.11      153.32      9.18 o 
   1  -9   1        0.32       -0.47      2.41 o 
   2  -9   1       10.03       17.23      3.65 o 
   3  -9   1      245.55      250.08     10.41 o 
   4  -9   1        0.06        3.84      3.49 o 
   5  -9   1       49.64       56.47     15.59 o 
   6  -9   1      130.59      166.81     11.55 o 
 -11  -8   1       16.23       20.84      7.19 o 
 -10  -8   1        8.45        8.57      5.49 o 
  -9  -8   1       27.39       21.22      7.49 o 
  -8  -8   1       30.72       24.70      5.84 o 
  -7  -8   1      178.07      166.51     24.46 o 
  -6  -8   1      372.15      367.09     10.40 o 
  -5  -8   1      249.93      235.41     15.09 o 
  -4  -8   1       31.10       40.28      3.32 o 
  -3  -8   1       23.96       22.69      2.87 o 
  -2  -8   1      460.99      458.64     12.47 o 
  -1  -8   1       12.98       11.32      4.15 o 
   0  -8   1      209.78      201.56     13.28 o 
   1  -8   1      372.87      397.89     14.36 o 
   2  -8   1        4.48        3.67      2.69 o 
   3  -8   1        3.13       -0.17      2.57 o 
   4  -8   1      212.60      219.35      9.51 o 
   5  -8   1        0.11       -1.44      3.31 o 
   6  -8   1       98.44      119.59      9.60 o 
   7  -8   1      209.79      227.78     13.20 o 
 -11  -7   1       10.43       13.40      6.67 o 
 -10  -7   1        5.93       13.73      5.64 o 
  -9  -7   1       56.20       51.30      7.18 o 
  -8  -7   1        1.33        0.29      3.28 o 
  -7  -7   1       18.06       25.80      5.29 o 
  -6  -7   1      251.85      238.64      8.78 o 
  -5  -7   1      210.85      211.85      5.71 o 
  -4  -7   1       75.67       73.34      4.84 o 
  -3  -7   1       19.98       23.28      3.25 o 
  -2  -7   1       10.76       17.62      2.60 o 
  -1  -7   1      247.42      252.43     14.59 o 
   0  -7   1       16.17       18.79      2.65 o 
   1  -7   1      389.45      386.55     11.46 o 
   2  -7   1       25.14       26.09     10.05 o 
   3  -7   1      320.64      306.57     10.26 o 
   4  -7   1       93.45       89.63      5.72 o 
   5  -7   1       70.97       59.88      5.32 o 
   6  -7   1        9.02        5.77      5.60 o 
   7  -7   1      246.35      254.12     13.33 o 
   8  -7   1      123.79      131.87     10.43 o 
 -11  -6   1       30.08       36.92      7.65 o 
 -10  -6   1       14.27       10.07      5.34 o 
  -9  -6   1        0.15        5.65      4.07 o 
  -8  -6   1       99.15      118.37      8.83 o 
  -7  -6   1      191.38      206.73      6.60 o 
  -6  -6   1       83.41       82.86      4.51 o 
  -5  -6   1      487.85      490.96      9.99 o 
  -4  -6   1      302.08      268.00      6.70 o 
  -3  -6   1      458.54      479.10      9.90 o 
  -2  -6   1       87.81       69.14      4.70 o 
  -1  -6   1      351.23      354.83      9.63 o 
   0  -6   1      210.79      196.44      7.64 o 
   1  -6   1      149.09      140.86      5.82 o 
   2  -6   1      596.99      572.52     31.36 o 
   3  -6   1        0.68        0.98      1.94 o 
   4  -6   1       44.39       33.27      3.63 o 
   5  -6   1       44.93       50.09      4.57 o 
   6  -6   1       33.22       36.05      4.63 o 
   7  -6   1       52.34       48.47      6.49 o 
   8  -6   1       34.74       25.97      6.08 o 
   9  -6   1        2.12        0.00      6.72 o 
 -11  -5   1       15.01       14.69     11.11 o 
 -10  -5   1       48.05       42.16      7.00 o 
  -9  -5   1       77.39      101.29      8.39 o 
  -8  -5   1        6.31        7.32      3.70 o 
  -7  -5   1       22.52       22.54      3.01 o 
  -6  -5   1      249.64      249.29      7.26 o 
  -5  -5   1      560.33      581.01     11.24 o 
  -4  -5   1      101.39      114.82      6.04 o 
  -3  -5   1      214.70      210.63      5.13 o 
  -2  -5   1      388.75      406.99     11.02 o 
  -1  -5   1       13.66       17.41      1.65 o 
   0  -5   1      278.44      316.39      8.93 o 
   1  -5   1     1154.80     1135.02     21.23 o 
   2  -5   1      981.40      998.01     19.03 o 
   3  -5   1      171.10      171.53      8.18 o 
   4  -5   1        0.24       -1.62      1.62 o 
   5  -5   1       73.69       60.55      4.28 o 
   6  -5   1       95.61      100.70      9.52 o 
   7  -5   1       66.97       50.51      6.25 o 
   8  -5   1       55.36       58.81      9.91 o 
   9  -5   1       12.50        9.33     13.01 o 
 -11  -4   1        0.61        5.79      5.41 o 
 -10  -4   1      104.46       95.64      8.77 o 
  -9  -4   1       44.86       71.17      7.12 o 
  -8  -4   1        0.84       -1.63      2.79 o 
  -7  -4   1       35.49       34.57      4.45 o 
  -6  -4   1        8.13        7.00      1.16 o 
  -5  -4   1       74.83       95.87      2.96 o 
  -4  -4   1      383.79      386.19      7.77 o 
  -3  -4   1      228.83      235.11      5.19 o 
  -2  -4   1      943.68      994.32     14.69 o 
  -1  -4   1       24.36       21.29      1.48 o 
   0  -4   1      758.22      763.87     11.70 o 
   1  -4   1      137.33      137.14      4.11 o 
   2  -4   1     1206.52     1238.48     22.37 o 
   3  -4   1      514.37      536.38     11.05 o 
   4  -4   1       54.52       51.93      2.98 o 
   5  -4   1        6.83        8.13      2.27 o 
   6  -4   1        9.11        8.70      2.57 o 
   7  -4   1       35.34       28.30      3.73 o 
   8  -4   1        1.51        8.08      3.80 o 
   9  -4   1        2.17        9.37      4.59 o 
  10  -4   1       11.84       18.95     10.16 o 
 -11  -3   1       51.67       57.63      8.40 o 
 -10  -3   1       15.01       19.94      5.53 o 
  -9  -3   1        0.09       -0.59      3.70 o 
  -8  -3   1      131.56      129.70      5.45 o 
  -7  -3   1       16.47       20.61      2.58 o 
  -6  -3   1      202.73      190.15      4.84 o 
  -5  -3   1       74.54       66.04      3.01 o 
  -4  -3   1     3392.31     3476.06     57.03 o 
  -3  -3   1      704.80      757.37     11.43 o 
  -2  -3   1      622.28      616.20      9.40 o 
  -1  -3   1     6418.78     6712.25     89.86 o 
   0  -3   1      638.28      682.82     11.48 o 
   1  -3   1      141.38      129.85      3.53 o 
   2  -3   1       28.39       21.31      1.41 o 
   3  -3   1        4.50        0.39      1.09 o 
   4  -3   1      220.24      246.34      6.08 o 
   5  -3   1       75.66       53.19      2.96 o 
   6  -3   1      147.55      129.10      5.47 o 
   7  -3   1        6.48        5.85      2.50 o 
   8  -3   1      187.75      181.36     18.32 o 
   9  -3   1       14.90       16.03      4.42 o 
  10  -3   1       15.63       36.00     10.51 o 
 -11  -2   1      129.82      133.92     10.70 o 
 -10  -2   1        0.26       -0.43      4.24 o 
  -9  -2   1       90.74       96.34      7.87 o 
  -8  -2   1       10.04        8.46      2.32 o 
  -7  -2   1       11.12        8.73      2.45 o 
  -6  -2   1      173.57      149.99      4.38 o 
  -5  -2   1      909.27      874.08     15.90 o 
  -4  -2   1     1592.63     1797.53     38.67 o 
  -3  -2   1      702.41      732.33     10.98 o 
  -2  -2   1     6393.31     6340.82    104.88 o 
  -1  -2   1      918.20      971.21     14.90 o 
   0  -2   1     4188.86     4306.17     67.01 o 
   1  -2   1     2923.15     2967.06     58.24 o 
   2  -2   1      745.91      837.31     12.12 o 
   3  -2   1      232.97      247.85      4.88 o 
   4  -2   1     2538.22     2712.24     46.11 o 
   5  -2   1      748.22      734.02     14.27 o 
   6  -2   1     1675.30     1743.99     36.00 o 
   7  -2   1      340.00      320.09     10.68 o 
   8  -2   1        0.76        1.17      2.20 o 
   9  -2   1       27.40       20.67      4.59 o 
  10  -2   1      113.41      124.72     13.78 o 
 -11  -1   1       47.33       73.56     13.26 o 
 -10  -1   1      185.69      191.62     31.44 o 
  -9  -1   1       16.67       12.91      4.32 o 
  -8  -1   1       60.29       63.91      4.36 o 
  -7  -1   1       66.16       55.75      3.77 o 
  -6  -1   1     1235.69     1281.85     27.28 o 
  -5  -1   1      991.07     1055.18     24.14 o 
  -4  -1   1      223.88      254.45      5.69 o 
  -3  -1   1      414.19      420.79      6.79 o 
  -2  -1   1     2273.08     2339.27     31.91 o 
  -1  -1   1     4872.70     4933.28     65.89 o 
   0  -1   1     6526.45     5981.48    259.43 o 
   1  -1   1      383.26      377.00      5.61 o 
   2  -1   1     1378.55     1461.20     20.09 o 
   3  -1   1       50.07       63.01      1.80 o 
   4  -1   1        1.63        8.45      1.86 o 
   5  -1   1      408.77      435.87      9.17 o 
   6  -1   1      772.70      735.00     19.68 o 
   7  -1   1      123.17      106.22      4.79 o 
   8  -1   1      176.49      157.19      6.39 o 
   9  -1   1       15.00       17.70      3.24 o 
  10  -1   1       99.14       99.92     11.89 o 
  11  -1   1       20.09       17.40      8.61 o 
 -11   0   1        6.67        5.86      7.58 o 
 -10   0   1       73.96       65.63      7.82 o 
  -9   0   1        9.84        6.08      3.14 o 
  -8   0   1      613.67      561.95     14.87 o 
  -7   0   1      499.35      505.85     15.53 o 
  -6   0   1      294.59      269.85      8.16 o 
  -5   0   1      275.42      273.97      7.77 o 
  -4   0   1     1082.96     1113.66     19.70 o 
  -3   0   1        8.26       10.44      1.08 o 
  -2   0   1        8.37       12.46      1.01 o 
  -1   0   1       49.34       47.95      1.59 o 
   1   0   1      816.35      815.78     19.10 o 
   2   0   1      168.49      164.82      2.77 o 
   3   0   1     1290.85     1365.02     20.55 o 
   4   0   1      207.18      220.06      4.41 o 
   5   0   1      969.15     1042.12     16.61 o 
   6   0   1        1.87        0.83      1.34 o 
   7   0   1        2.51        5.65      1.88 o 
   8   0   1       93.15      100.37      4.99 o 
   9   0   1        3.28        4.25      2.40 o 
  10   0   1       13.26       17.29      4.81 o 
  11   0   1        8.74        9.65      7.24 o 
 -10   1   1       94.60      105.95     13.09 o 
  -9   1   1        6.76        9.24      3.34 o 
  -8   1   1      312.98      305.07     10.05 o 
  -7   1   1      190.45      159.19      7.35 o 
  -6   1   1        0.68        2.79      1.69 o 
  -5   1   1      137.06      132.52      5.14 o 
  -4   1   1     1238.14     1292.62     26.71 o 
  -3   1   1      361.39      462.93      8.25 o 
  -2   1   1     1282.18     1444.38     34.86 o 
  -1   1   1      467.42      480.46      7.79 o 
   0   1   1       49.68       42.29      1.23 o 
   1   1   1      997.31      923.31     15.81 o 
   2   1   1     1394.79     1362.79     18.90 o 
   3   1   1     7340.27     7617.12    101.86 o 
   4   1   1     2982.95     3150.36     42.84 o 
   5   1   1        0.14        0.81      0.80 o 
   6   1   1      589.60      592.16     11.29 o 
   7   1   1        1.12        2.22      1.35 o 
   8   1   1     1226.06     1226.12     26.45 o 
   9   1   1       83.80      100.80      7.16 o 
  10   1   1      320.06      324.15     14.20 o 
  11   1   1       23.67       29.98      8.79 o 
 -10   2   1      103.13      104.22     14.64 o 
  -9   2   1       83.22       81.42      6.16 o 
  -8   2   1      120.12      105.34      5.92 o 
  -7   2   1       12.42        2.96      2.43 o 
  -6   2   1      161.79      148.25      7.28 o 
  -5   2   1       23.65       24.19      2.86 o 
  -4   2   1      192.76      169.29      5.72 o 
  -3   2   1       63.79       71.20      2.89 o 
  -2   2   1     3199.23     3516.68     47.85 o 
  -1   2   1      459.12      450.86      8.05 o 
   0   2   1     7745.14     7738.42    103.06 o 
   1   2   1      294.54      271.08      4.40 o 
   2   2   1    11763.68    11956.66    159.88 o 
   3   2   1     1245.53     1238.76     22.46 o 
   4   2   1      909.06     1064.78     20.00 o 
   5   2   1        8.91       15.58      1.72 o 
   6   2   1        1.51        1.29      0.89 o 
   7   2   1       64.65       58.40      2.71 o 
   8   2   1       96.83       98.71      4.44 o 
   9   2   1       72.46       53.02      5.76 o 
  10   2   1      113.03      128.86      8.76 o 
  11   2   1      134.51      126.55     14.82 o 
  12   2   1       57.63       76.49     14.13 o 
  -9   3   1       26.42       26.53      5.54 o 
  -8   3   1       12.96        7.23      3.30 o 
  -7   3   1       45.95       37.50      4.29 o 
  -6   3   1      722.85      741.61     18.13 o 
  -5   3   1       28.81       28.84      3.16 o 
  -4   3   1      491.63      505.84     12.61 o 
  -3   3   1      351.06      337.31      8.99 o 
  -2   3   1     2352.27     2684.63     45.93 o 
  -1   3   1     2523.65     2615.64     36.01 o 
   0   3   1       78.69       73.92      4.91 o 
   1   3   1     8720.26     9187.62    122.54 o 
   2   3   1       24.30       25.24      1.27 o 
   3   3   1     2400.38     2491.47     37.12 o 
   4   3   1       14.73        8.76      1.72 o 
   5   3   1      423.82      461.38     14.74 o 
   6   3   1      147.69      144.00     28.08 o 
   7   3   1      427.76      447.68     12.82 o 
   8   3   1       30.54       42.23      2.96 o 
   9   3   1        1.07        6.22      3.53 o 
  10   3   1        8.81       10.61      4.24 o 
  11   3   1       19.22       12.76      5.25 o 
  12   3   1      158.41      166.76     17.05 o 
  -9   4   1       20.13       20.53      5.74 o 
  -8   4   1        4.98        9.13      3.70 o 
  -7   4   1      296.68      298.66     10.47 o 
  -6   4   1      475.91      488.92     13.78 o 
  -5   4   1      147.20      137.47      6.06 o 
  -4   4   1      339.53      352.90     10.14 o 
  -3   4   1      343.75      334.49      9.36 o 
  -2   4   1      222.19      190.99      6.22 o 
  -1   4   1      381.59      387.90     11.99 o 
   0   4   1     1335.26     1386.26     19.95 o 
   1   4   1      657.63      725.98     11.19 o 
   2   4   1        6.43        2.80      1.26 o 
   3   4   1      559.77      565.35      8.90 o 
   4   4   1        3.42        1.21      0.52 o 
   5   4   1        3.13        1.06      1.99 o 
   6   4   1      378.45      329.00     25.07 o 
   7   4   1      392.95      377.22     14.07 o 
   8   4   1       12.75        9.24      5.17 o 
   9   4   1       25.50       35.49      5.36 o 
  10   4   1       26.82       27.42      7.58 o 
  11   4   1        0.82        2.47      4.42 o 
  12   4   1       55.14       64.48      8.70 o 
  -8   5   1       16.01        7.30      4.71 o 
  -7   5   1       71.98       71.59      6.07 o 
  -6   5   1      122.71      129.12      6.83 o 
  -5   5   1       83.74       84.19      5.33 o 
  -4   5   1      165.11      170.29     11.63 o 
  -3   5   1      194.47      209.06     14.32 o 
  -2   5   1       33.43       29.00      2.84 o 
  -1   5   1      107.34      107.63      4.78 o 
   0   5   1       45.74       34.91      3.79 o 
   1   5   1       65.12       60.62      3.09 o 
   2   5   1        1.48        1.37      1.01 o 
   3   5   1      203.98      238.88      5.48 o 
   4   5   1      796.53      763.46     13.80 o 
   5   5   1      210.48      241.49      6.26 o 
   6   5   1      425.84      413.72     22.31 o 
   7   5   1      234.75      229.38     10.52 o 
   8   5   1       71.45       68.80     11.20 o 
   9   5   1        0.59        1.12      3.51 o 
  10   5   1       11.28       12.43      4.80 o 
  11   5   1        0.89       -4.20      4.20 o 
  12   5   1       47.32       55.17      8.87 o 
  -8   6   1       25.09       20.72      6.35 o 
  -7   6   1       11.93       12.16      4.97 o 
  -6   6   1       11.81       14.55      3.93 o 
  -5   6   1        7.53        4.57      2.90 o 
  -4   6   1      221.27      214.00      8.25 o 
  -3   6   1       34.61       33.86      3.75 o 
  -2   6   1      215.66      209.44      7.45 o 
  -1   6   1       24.02       19.54      3.23 o 
   0   6   1       19.05       25.05      2.84 o 
   1   6   1        1.70        1.75      2.16 o 
   2   6   1       49.57       50.50      3.97 o 
   3   6   1       67.81       56.50      4.23 o 
   4   6   1      171.11      178.14      4.63 o 
   5   6   1      745.73      813.72     14.85 o 
   6   6   1       53.01       45.23      7.06 o 
   7   6   1      172.89      163.39      9.13 o 
   8   6   1        3.35        3.58      3.40 o 
   9   6   1      134.17      115.18      8.59 o 
  10   6   1        0.07        2.53      4.91 o 
  11   6   1        3.80        5.81      5.25 o 
  12   6   1       20.79       26.42     12.40 o 
  -7   7   1       12.52       11.24      5.45 o 
  -6   7   1       36.49       42.13      5.48 o 
  -5   7   1       65.09       76.87      5.98 o 
  -4   7   1       46.19       33.65      4.40 o 
  -3   7   1      401.41      437.98     16.46 o 
  -2   7   1      208.35      196.87      7.83 o 
  -1   7   1       63.03       68.09      4.60 o 
   0   7   1      131.06      125.82      5.79 o 
   1   7   1       17.44       21.71      2.99 o 
   2   7   1        1.70       -0.90      3.46 o 
   3   7   1       22.99       20.93      2.59 o 
   4   7   1        6.52        9.32      1.84 o 
   5   7   1       27.95       22.95      1.95 o 
   6   7   1       92.33       91.32      4.88 o 
   7   7   1        6.61        5.06      5.60 o 
   8   7   1      213.70      231.24     22.05 o 
   9   7   1       27.99       38.53      7.67 o 
  10   7   1      134.29      134.46     12.23 o 
  11   7   1       27.52       26.45      7.75 o 
  12   7   1       35.16       50.05      8.63 o 
  -6   8   1        9.94       13.09      5.55 o 
  -5   8   1        1.22        2.11      3.78 o 
  -4   8   1        9.22        8.89      3.49 o 
  -3   8   1      182.71      200.64     10.25 o 
  -2   8   1       27.65       27.14      4.03 o 
  -1   8   1      207.99      213.79     11.25 o 
   0   8   1      262.59      260.54     15.16 o 
   1   8   1        0.40        2.32      2.19 o 
   2   8   1      136.70      136.85     10.34 o 
   3   8   1        2.84        2.99      2.65 o 
   4   8   1      196.48      211.09     10.81 o 
   5   8   1      119.86      110.81      4.08 o 
   6   8   1      364.17      380.38     18.60 o 
   7   8   1       57.82       49.38     12.23 o 
   8   8   1       13.03        4.76      4.01 o 
   9   8   1       29.73       41.81     11.20 o 
  10   8   1        0.00        1.77      4.33 o 
  11   8   1       57.44       71.49      9.19 o 
  12   8   1       21.95       19.03      6.94 o 
  -6   9   1       15.24       10.23      6.16 o 
  -5   9   1        2.97        0.94      7.24 o 
  -4   9   1      122.00      118.29     12.69 o 
  -3   9   1        0.85        5.17      3.86 o 
  -2   9   1        6.87        6.77      3.40 o 
  -1   9   1        6.83        4.64      2.92 o 
   0   9   1      145.23      147.13      7.36 o 
   1   9   1       27.76       16.69      3.59 o 
   2   9   1        4.16        4.19      2.31 o 
   3   9   1       76.52       75.02      4.74 o 
   4   9   1        2.52        4.27      2.93 o 
   5   9   1       17.07       20.12      2.93 o 
   6   9   1      255.15      262.58      8.35 o 
   7   9   1      175.28      140.50      9.44 o 
   8   9   1        0.01        0.22      4.00 o 
   9   9   1      408.90      382.13     20.84 o 
  10   9   1        1.28        0.80      4.80 o 
  11   9   1       28.29       25.85     11.11 o 
  -5  10   1       91.83      110.66     10.64 o 
  -4  10   1       20.30       13.66      5.53 o 
  -3  10   1        9.20        9.69      6.36 o 
  -2  10   1        6.74        5.40      3.80 o 
  -1  10   1        2.31        3.35      4.20 o 
   0  10   1        0.65        3.96      3.32 o 
   1  10   1      200.93      201.50      9.00 o 
   2  10   1       15.92        9.16      2.84 o 
   3  10   1      185.67      184.94      7.72 o 
   4  10   1      101.92      104.84      8.35 o 
   5  10   1       30.65       24.64      3.48 o 
   6  10   1        6.59        2.89      2.31 o 
   7  10   1        3.44        3.65      4.19 o 
   8  10   1        9.49        7.96      6.46 o 
   9  10   1       19.79       16.86      6.43 o 
  10  10   1        2.13        3.61      5.66 o 
  11  10   1        0.00        6.99      6.80 o 
  -4  11   1       16.94       25.15      7.08 o 
  -3  11   1      118.11      117.97      9.18 o 
  -2  11   1        1.24        2.61      4.15 o 
  -1  11   1       51.26       43.70      5.92 o 
   0  11   1       86.08       92.14      7.12 o 
   1  11   1       21.05       17.26      4.09 o 
   2  11   1       50.03       43.31      5.99 o 
   3  11   1       58.36       52.83      5.94 o 
   4  11   1      228.84      229.14     16.36 o 
   5  11   1        0.02        2.44      2.76 o 
   6  11   1       50.97       52.64      4.76 o 
   7  11   1       11.33       18.60      8.79 o 
   8  11   1       24.20       19.74      6.25 o 
   9  11   1        0.36       -0.15      5.64 o 
  10  11   1      144.74      156.55     13.29 o 
  -2  12   1        4.90        2.60      4.96 o 
  -1  12   1        4.37        8.67      5.19 o 
   0  12   1       38.30       38.47      5.53 o 
   1  12   1       36.31       33.44      4.99 o 
   2  12   1        3.73        6.34      3.61 o 
   3  12   1       12.70       17.63      4.28 o 
   4  12   1       13.61       11.54      3.67 o 
   5  12   1       98.74      117.55      6.98 o 
   6  12   1        5.64       10.38      8.36 o 
   7  12   1       38.09       36.93      7.58 o 
   8  12   1        0.44        6.07      5.76 o 
   9  12   1        1.19        1.21      6.32 o 
  10  12   1       65.87       83.54     11.38 o 
  -1  13   1       47.66       56.14      7.40 o 
   0  13   1        0.02        1.39      7.02 o 
   1  13   1       22.93       15.91      4.87 o 
   2  13   1       17.63       18.84      4.95 o 
   3  13   1        1.94        4.10      3.80 o 
   4  13   1       84.57       91.40      7.17 o 
   5  13   1      106.40      118.01      7.65 o 
   6  13   1       17.24       11.27      6.79 o 
   7  13   1       96.02       81.55     10.68 o 
   8  13   1       56.54       78.01     10.29 o 
   9  13   1       26.97       46.00     11.89 o 
   2  14   1        4.90        7.87      4.76 o 
   3  14   1        9.86       13.53      4.85 o 
   4  14   1       34.97       48.92      6.49 o 
   5  14   1        2.70        2.88      6.33 o 
   6  14   1        0.04       -1.29      6.27 o 
   7  14   1        5.10        5.19      7.13 o 
  -5 -14   2       19.16       19.14      7.45 o 
  -4 -14   2       28.04       45.48      6.87 o 
  -3 -14   2        3.19        3.96      4.54 o 
  -2 -14   2       12.08       17.32      6.31 o 
  -1 -14   2        5.09        6.30      5.05 o 
  -7 -13   2        4.68        4.67      6.76 o 
  -6 -13   2        0.03        1.55      6.25 o 
  -5 -13   2        0.09       -1.18      5.59 o 
  -4 -13   2       53.85       47.12      6.96 o 
  -3 -13   2        4.86        1.82      3.71 o 
  -2 -13   2       21.32       23.62      4.99 o 
  -1 -13   2        2.86        4.27      4.36 o 
   0 -13   2        9.63       15.12      5.07 o 
   1 -13   2        2.30       -0.18      5.12 o 
  -8 -12   2        0.07        0.91      5.91 o 
  -7 -12   2        2.57       -0.59      5.63 o 
  -6 -12   2       35.77       36.49      7.60 o 
  -5 -12   2       31.21       25.49      4.58 o 
  -4 -12   2      116.28      142.19      7.65 o 
  -3 -12   2        5.68        2.45      3.18 o 
  -2 -12   2        0.12        0.20      3.17 o 
  -1 -12   2       28.62       24.84      4.62 o 
   0 -12   2       12.85       11.40      3.97 o 
   1 -12   2        2.05        3.78      3.98 o 
   2 -12   2        4.02        8.03      5.19 o 
   3 -12   2       25.26       21.73      6.72 o 
  -9 -11   2        0.38       -1.77      5.27 o 
  -8 -11   2        3.68        3.36      5.36 o 
  -7 -11   2        0.02       10.52      5.98 o 
  -6 -11   2       13.58       18.79      6.30 o 
  -5 -11   2       35.54       37.59      4.59 o 
  -4 -11   2      115.59      108.87      6.34 o 
  -3 -11   2       38.08       42.48      8.88 o 
  -2 -11   2       69.34       62.44      8.59 o 
  -1 -11   2       16.59       12.40      3.51 o 
   0 -11   2      101.72       89.30      6.22 o 
   1 -11   2       60.36       53.64      5.41 o 
   2 -11   2      108.10       98.75      7.30 o 
   3 -11   2      265.38      313.74     25.93 o 
   4 -11   2       28.63       18.79      6.40 o 
 -10 -10   2       14.59       13.95      7.00 o 
  -9 -10   2       18.16       20.30      6.91 o 
  -8 -10   2      185.87      197.15     13.09 o 
  -7 -10   2       21.72       30.63      6.69 o 
  -6 -10   2        4.02        4.35      2.51 o 
  -5 -10   2      271.44      272.07      9.53 o 
  -4 -10   2     1000.09     1045.10     26.00 o 
  -3 -10   2        0.56        2.29      2.51 o 
  -2 -10   2      154.27      156.97     15.72 o 
  -1 -10   2       73.04       77.11      5.36 o 
   0 -10   2       33.21       28.37      4.04 o 
   1 -10   2       57.15       44.25      4.77 o 
   2 -10   2      135.63      151.42      7.72 o 
   3 -10   2       12.09       14.43      4.74 o 
   4 -10   2       90.15       92.61      9.47 o 
   5 -10   2       81.14      103.19     15.33 o 
   6 -10   2       18.28       31.18      9.13 o 
 -10  -9   2       64.07       58.46      9.13 o 
  -9  -9   2       43.17       40.30     10.77 o 
  -8  -9   2       38.25       21.11      6.09 o 
  -7  -9   2        0.20        1.35      4.09 o 
  -6  -9   2       19.93       20.39      3.29 o 
  -5  -9   2      197.50      192.82     20.23 o 
  -4  -9   2      122.85      124.64      7.65 o 
  -3  -9   2      202.08      180.75      9.14 o 
  -2  -9   2      130.30      123.77      7.21 o 
  -1  -9   2       95.14       78.98      4.93 o 
   0  -9   2      145.94      146.32      6.77 o 
   1  -9   2      355.27      341.29     11.05 o 
   2  -9   2       40.36       34.17     10.22 o 
   3  -9   2       22.46       23.66      4.01 o 
   4  -9   2      116.70      129.96      8.97 o 
   5  -9   2       72.88       78.06      8.28 o 
   6  -9   2        5.37       10.82      5.70 o 
 -10  -8   2      103.82       76.65      9.32 o 
  -9  -8   2      146.24      121.93     10.22 o 
  -8  -8   2        6.59        1.65      4.26 o 
  -7  -8   2      290.43      274.35     13.81 o 
  -6  -8   2       85.38       92.95     13.52 o 
  -5  -8   2      158.16      155.01      6.21 o 
  -4  -8   2       49.13       52.88      4.50 o 
  -3  -8   2        7.46       13.23      2.48 o 
  -2  -8   2        0.37       -1.00      1.75 o 
  -1  -8   2       91.10       81.52      4.79 o 
   0  -8   2      182.48      196.19      8.82 o 
   1  -8   2      249.12      217.28      7.96 o 
   2  -8   2      362.60      356.26     11.00 o 
   3  -8   2       17.66       14.12      3.95 o 
   4  -8   2       11.27       11.31      3.67 o 
   5  -8   2      105.53       92.96     14.21 o 
   6  -8   2       28.32       28.48      5.99 o 
   7  -8   2       77.83       61.78      8.11 o 
 -11  -7   2       33.83       41.52      9.07 o 
 -10  -7   2       23.60       22.60      9.47 o 
  -9  -7   2        0.30       -0.35      4.29 o 
  -8  -7   2       49.08       29.47      7.84 o 
  -7  -7   2       42.77       33.82      5.78 o 
  -6  -7   2      284.53      301.29      9.28 o 
  -5  -7   2       31.70       34.37      3.13 o 
  -4  -7   2      600.64      606.04     14.94 o 
  -3  -7   2        2.19        4.21      1.86 o 
  -2  -7   2       63.25       66.10      3.92 o 
  -1  -7   2      228.01      223.79      7.39 o 
   0  -7   2     1297.77     1378.97     33.36 o 
   1  -7   2       20.90       33.99      3.30 o 
   2  -7   2      449.25      435.68     12.06 o 
   3  -7   2        0.22        1.93      2.43 o 
   4  -7   2       23.29       21.51      3.70 o 
   5  -7   2      147.28      179.96      8.23 o 
   6  -7   2       76.36       74.74      8.36 o 
   7  -7   2       50.55       63.35     18.95 o 
   8  -7   2      157.62      167.03     22.05 o 
 -11  -6   2        2.25        2.03      5.95 o 
 -10  -6   2       59.23       65.81      8.34 o 
  -9  -6   2       61.46       76.41      8.04 o 
  -8  -6   2       95.01       97.49     12.83 o 
  -7  -6   2       28.47       21.70      3.04 o 
  -6  -6   2        3.47        3.60      1.52 o 
  -5  -6   2      174.84      154.08      4.70 o 
  -4  -6   2      598.92      597.45     13.68 o 
  -3  -6   2      114.57       95.68      4.23 o 
  -2  -6   2       31.41       24.30      2.46 o 
  -1  -6   2       93.20       95.58      4.54 o 
   0  -6   2     1117.83     1062.75     24.77 o 
   1  -6   2       16.97       12.86      2.17 o 
   2  -6   2      217.44      215.34      7.24 o 
   3  -6   2       86.69       77.02      4.38 o 
   4  -6   2       99.40       81.98      5.07 o 
   5  -6   2      124.52      118.65      6.10 o 
   6  -6   2        6.36        3.90      3.34 o 
   7  -6   2       18.87       10.75      4.31 o 
   8  -6   2        7.35       17.83      5.42 o 
   9  -6   2       85.80       88.35     13.61 o 
 -11  -5   2        1.07        0.52      5.36 o 
 -10  -5   2        0.22       -2.36      4.55 o 
  -9  -5   2       54.46       72.84      8.22 o 
  -8  -5   2      167.77      164.72     10.21 o 
  -7  -5   2      299.27      273.14     15.37 o 
  -6  -5   2      715.26      717.08     13.94 o 
  -5  -5   2        8.32       10.88      1.54 o 
  -4  -5   2      989.67     1026.49     18.60 o 
  -3  -5   2     1155.93     1187.71     21.07 o 
  -2  -5   2      927.98      925.45     18.92 o 
  -1  -5   2     1451.02     1579.20     38.48 o 
   0  -5   2       20.57       30.50      2.80 o 
   1  -5   2       43.22       46.02      3.43 o 
   2  -5   2      281.75      259.13      6.70 o 
   3  -5   2     1126.08     1109.82     20.90 o 
   4  -5   2       51.13       49.50      3.13 o 
   5  -5   2      859.93      829.07     19.56 o 
   6  -5   2      282.45      262.62     15.37 o 
   7  -5   2       31.08       36.26      7.67 o 
   8  -5   2        2.05       -1.00      3.51 o 
   9  -5   2       25.45       26.65      6.02 o 
 -11  -4   2       48.31       64.22      8.99 o 
 -10  -4   2        3.52        6.12      4.87 o 
  -9  -4   2       63.56       57.64     12.75 o 
  -8  -4   2       10.84       17.44      6.03 o 
  -7  -4   2       31.06       28.13      3.09 o 
  -6  -4   2      183.61      179.75      4.95 o 
  -5  -4   2      268.93      274.28      6.32 o 
  -4  -4   2      690.77      647.79     12.33 o 
  -3  -4   2      520.90      505.54     14.00 o 
  -2  -4   2     1162.93     1150.66     22.45 o 
  -1  -4   2       22.80       21.98      1.99 o 
   0  -4   2      131.82      130.71      4.16 o 
   1  -4   2      379.14      355.11      7.72 o 
   2  -4   2       52.17       50.20      2.57 o 
   3  -4   2      380.73      419.98      8.96 o 
   4  -4   2      196.91      179.77      5.04 o 
   5  -4   2        1.84        3.85      1.40 o 
   6  -4   2      580.73      561.60     16.44 o 
   7  -4   2      388.46      372.38     10.98 o 
   8  -4   2       43.13       42.74      7.92 o 
   9  -4   2       37.90       38.39      6.08 o 
  10  -4   2       13.08       10.41      5.16 o 
 -11  -3   2       98.49       84.56      9.62 o 
 -10  -3   2        8.27       12.40      5.12 o 
  -9  -3   2       46.47       35.79      6.03 o 
  -8  -3   2       17.62       25.65      3.27 o 
  -7  -3   2       35.32       28.58      3.17 o 
  -6  -3   2        4.64        0.67      1.31 o 
  -5  -3   2      373.92      388.86      8.24 o 
  -4  -3   2      463.16      490.40     12.28 o 
  -3  -3   2     2300.78     2403.25     40.26 o 
  -2  -3   2       58.26       67.09      2.09 o 
  -1  -3   2        5.93        6.58      1.49 o 
   0  -3   2    16131.33    16364.31    217.43 o 
   1  -3   2     2172.39     2202.02     30.46 o 
   2  -3   2      632.87      640.51      9.85 o 
   3  -3   2      147.68      170.07      4.28 o 
   4  -3   2      698.72      697.44     13.29 o 
   5  -3   2        8.21        9.35      1.53 o 
   6  -3   2        0.30        3.71      1.60 o 
   7  -3   2        6.23        5.32      3.17 o 
   8  -3   2      116.55       99.21      6.95 o 
   9  -3   2       13.81       12.31      4.11 o 
  10  -3   2       29.89       37.90      9.82 o 
 -11  -2   2       34.97       42.23      9.22 o 
 -10  -2   2      111.98      108.27      9.37 o 
  -9  -2   2       10.38        4.02      5.68 o 
  -8  -2   2      328.63      303.24     10.81 o 
  -7  -2   2       67.55       69.51      5.30 o 
  -6  -2   2       11.94       13.95      2.31 o 
  -5  -2   2      134.56      108.29      6.22 o 
  -4  -2   2      845.30      896.45     16.27 o 
  -3  -2   2      980.35     1081.59     18.87 o 
  -2  -2   2       18.39       19.02      1.80 o 
  -1  -2   2    10548.20    10634.53    153.86 o 
   0  -2   2      259.44      277.10      4.67 o 
   1  -2   2      140.62      139.52      2.72 o 
   2  -2   2     1922.25     2021.01     30.78 o 
   3  -2   2       38.19       27.01      1.21 o 
   4  -2   2      188.85      158.87      3.98 o 
   5  -2   2       14.66       14.64      3.01 o 
   6  -2   2       58.09       46.47      2.87 o 
   7  -2   2       60.64       57.54      3.79 o 
   8  -2   2       71.19       74.74      4.62 o 
   9  -2   2       65.03       60.64     11.28 o 
  10  -2   2        1.10        6.37      6.37 o 
  11  -2   2        0.32       -4.65      6.55 o 
 -10  -1   2      130.82      116.09      9.99 o 
  -9  -1   2       16.24       12.69      4.68 o 
  -8  -1   2       11.65        9.16      2.73 o 
  -7  -1   2        7.73        4.12      2.55 o 
  -6  -1   2       76.25       64.41      3.84 o 
  -5  -1   2       34.95       29.81      3.62 o 
  -4  -1   2     3173.05     3449.08     57.03 o 
  -3  -1   2      140.40      150.72      3.95 o 
  -2  -1   2     3619.30     3716.45     58.28 o 
  -1  -1   2     4077.44     4303.81     62.95 o 
   0  -1   2      668.52      654.14      9.39 o 
   1  -1   2     5252.17     5410.61     72.49 o 
   2  -1   2      634.19      613.52     10.82 o 
   3  -1   2      161.08      174.29      3.69 o 
   4  -1   2       45.38       38.36      1.81 o 
   5  -1   2       69.18       58.81      2.25 o 
   6  -1   2      255.47      258.67      6.30 o 
   7  -1   2       18.44       15.29      2.06 o 
   8  -1   2        1.03        2.70      2.02 o 
   9  -1   2       15.66       26.69      3.86 o 
  10  -1   2       53.75       38.93      8.61 o 
  11  -1   2       22.42       30.49      9.47 o 
 -10   0   2      101.45      118.62     10.17 o 
  -9   0   2      169.21      178.47     10.90 o 
  -8   0   2       50.06       51.73      4.56 o 
  -7   0   2      406.07      379.09     11.15 o 
  -6   0   2       16.94       16.51      3.42 o 
  -5   0   2      181.47      190.45      8.79 o 
  -4   0   2      420.40      411.32     20.16 o 
  -3   0   2      750.26      917.36     27.48 o 
  -2   0   2      346.05      356.09      5.96 o 
  -1   0   2      324.79      328.22      6.25 o 
   0   0   2      969.56      967.73     13.49 o 
   1   0   2     6336.56     6217.46     92.57 o 
   2   0   2     1265.00     1295.87     17.75 o 
   3   0   2     2842.95     3055.30     41.18 o 
   4   0   2     1060.14     1083.53     15.42 o 
   5   0   2       84.01       81.21      2.49 o 
   6   0   2      891.83      930.16     15.16 o 
   7   0   2      526.03      523.39     12.60 o 
   8   0   2      364.25      376.79     10.26 o 
   9   0   2      123.53      109.35      6.04 o 
  10   0   2        0.13        1.72      5.00 o 
  11   0   2       98.52      103.88     13.26 o 
 -10   1   2       39.21       42.67      7.55 o 
  -9   1   2       98.59      103.09      6.61 o 
  -8   1   2       19.86       24.60      3.99 o 
  -7   1   2        1.67        4.38      2.29 o 
  -6   1   2      614.46      636.30     15.84 o 
  -5   1   2      107.80      109.29      8.84 o 
  -4   1   2     1675.13     1850.48     44.15 o 
  -3   1   2      705.17      760.96     16.67 o 
  -2   1   2       58.22       53.50      2.20 o 
  -1   1   2       39.85       47.99      2.98 o 
   0   1   2     5925.36     5642.35     75.40 o 
   1   1   2    13169.55    12382.89    233.14 o 
   2   1   2      994.18     1038.35     14.43 o 
   3   1   2        2.25        2.16      0.51 o 
   4   1   2      295.68      325.44      5.29 o 
   5   1   2      915.04      993.42     15.62 o 
   6   1   2      159.50      155.46      5.09 o 
   7   1   2      122.04      111.11      6.04 o 
   8   1   2      471.41      461.93     11.64 o 
   9   1   2       38.02       33.25      3.34 o 
  10   1   2      122.00      130.27     10.77 o 
  12   1   2        9.82        7.06      7.92 o 
  -9   2   2       69.51       64.78      6.05 o 
  -8   2   2      138.58      149.65      7.42 o 
  -7   2   2      123.06      123.50      6.19 o 
  -6   2   2      811.37      901.70     21.16 o 
  -5   2   2      236.50      260.93      9.93 o 
  -4   2   2        2.70        2.84      2.01 o 
  -3   2   2      610.54      642.39     14.71 o 
  -2   2   2      313.35      309.83      6.26 o 
  -1   2   2       52.46       55.52      1.85 o 
   0   2   2     9840.38    10034.71    133.75 o 
   1   2   2      920.31      982.81     13.86 o 
   2   2   2      296.12      329.41      5.14 o 
   3   2   2      971.50      994.44     14.06 o 
   4   2   2      364.24      327.69      6.63 o 
   5   2   2       11.61       12.97      2.27 o 
   6   2   2      410.30      432.61      8.90 o 
   7   2   2      158.09      139.33      3.70 o 
   8   2   2       29.02       29.29      3.29 o 
   9   2   2        1.28        2.93      3.06 o 
  10   2   2       94.48      100.39      7.92 o 
  11   2   2       45.29       48.24     10.34 o 
  12   2   2        0.29       -2.41      7.41 o 
  -9   3   2       50.77       48.79      7.75 o 
  -8   3   2       66.79       64.68      5.70 o 
  -7   3   2       73.20       81.98      5.60 o 
  -6   3   2      667.02      715.01     31.69 o 
  -5   3   2      395.36      379.89     11.01 o 
  -4   3   2       64.84       60.37      3.89 o 
  -3   3   2        1.86        0.10      1.73 o 
  -2   3   2      283.96      242.68     14.14 o 
  -1   3   2      411.05      474.44      8.69 o 
   0   3   2     4128.37     4331.71     58.44 o 
   1   3   2     4811.95     5167.97     89.06 o 
   2   3   2      704.13      732.91     10.86 o 
   3   3   2      700.25      795.13     12.59 o 
   4   3   2      878.55      851.82     16.69 o 
   5   3   2        7.25       10.34      2.68 o 
   6   3   2      492.70      531.69     16.69 o 
   7   3   2       42.83       33.56      4.74 o 
   8   3   2     1450.04     1386.16     38.49 o 
   9   3   2        0.06        1.61      2.98 o 
  10   3   2      137.60      148.56      9.32 o 
  11   3   2       60.46       65.84      7.68 o 
  12   3   2       56.78       46.86     11.20 o 
  -9   4   2       20.87       30.73      7.92 o 
  -8   4   2       18.87       29.24      4.84 o 
  -7   4   2      213.74      200.42      8.68 o 
  -6   4   2      187.82      199.57      8.22 o 
  -5   4   2       10.46        8.69      2.56 o 
  -4   4   2       85.78       83.19      4.73 o 
  -3   4   2       28.49       19.40      2.61 o 
  -2   4   2      181.38      173.92     10.41 o 
  -1   4   2      994.05     1101.40     40.63 o 
   0   4   2      206.88      211.14      5.36 o 
   1   4   2      417.81      395.19      6.79 o 
   2   4   2     1611.61     1717.97     24.29 o 
   3   4   2      272.75      271.61      5.31 o 
   4   4   2       38.38       44.69      1.59 o 
   5   4   2        3.43        3.23      2.14 o 
   6   4   2      424.05      467.06     18.35 o 
   7   4   2      580.20      568.39     18.51 o 
   8   4   2       96.84      111.02     14.90 o 
   9   4   2      189.89      185.31      9.86 o 
  10   4   2       21.16       14.77      4.68 o 
  11   4   2       26.93       39.23     10.77 o 
  12   4   2       36.80       47.72     11.03 o 
  -8   5   2      228.33      273.65     27.99 o 
  -7   5   2        2.90        4.55      3.72 o 
  -6   5   2        8.38        8.26      3.39 o 
  -5   5   2      203.16      178.04      7.65 o 
  -4   5   2      654.37      650.51     16.72 o 
  -3   5   2      120.95      119.74      5.56 o 
  -2   5   2      621.11      623.58     17.41 o 
  -1   5   2        1.96        0.14      1.63 o 
   0   5   2      349.23      370.61      9.85 o 
   1   5   2     2957.19     3204.43     54.88 o 
   2   5   2       77.44       59.68      4.16 o 
   3   5   2      230.81      252.04      6.48 o 
   4   5   2      104.51       91.02      2.81 o 
   5   5   2       36.85       35.28      2.35 o 
   6   5   2       65.24       52.54      6.72 o 
   7   5   2       32.82       25.39      4.08 o 
   8   5   2        1.09        1.94      6.03 o 
   9   5   2       17.68       16.19      4.46 o 
  10   5   2       35.71       36.71      5.94 o 
  11   5   2        5.53        3.77      7.75 o 
  12   5   2       84.52      106.06      9.81 o 
  -7   6   2       54.24       40.60      5.75 o 
  -6   6   2       58.58       53.82      5.70 o 
  -5   6   2       52.70       56.98      5.72 o 
  -4   6   2        0.10       -1.19      2.41 o 
  -3   6   2       34.85       17.13      3.10 o 
  -2   6   2      132.62      131.42      7.55 o 
  -1   6   2        1.56        1.87      1.73 o 
   0   6   2       36.80       37.61      3.50 o 
   1   6   2      304.57      305.91      8.98 o 
   2   6   2       13.92       14.07      2.23 o 
   3   6   2        8.87        8.36      1.52 o 
   4   6   2      899.30      934.61     17.06 o 
   5   6   2        0.02        1.24      0.89 o 
   6   6   2      496.13      484.44     16.78 o 
   7   6   2      123.33      115.83      7.67 o 
   8   6   2      233.24      249.56     11.85 o 
   9   6   2       28.19       23.64      6.89 o 
  10   6   2      117.26      106.66     17.66 o 
  11   6   2       90.71      103.71     15.94 o 
  12   6   2      190.61      208.46     12.97 o 
  -7   7   2      156.99      185.24     12.13 o 
  -6   7   2       13.53       17.09      4.92 o 
  -5   7   2        1.00        2.52      3.38 o 
  -4   7   2       16.83       28.50      4.41 o 
  -3   7   2        4.82        9.03      3.01 o 
  -2   7   2        4.18       10.22      2.83 o 
  -1   7   2        4.62        4.98      2.44 o 
   0   7   2      358.70      372.08     11.58 o 
   1   7   2       32.99       32.20      3.38 o 
   2   7   2       11.05        5.00      2.40 o 
   3   7   2       69.69       66.73      9.64 o 
   4   7   2        4.80        2.70      1.40 o 
   5   7   2       40.82       54.44      2.65 o 
   6   7   2      569.93      600.93     14.00 o 
   7   7   2      484.23      463.40     17.10 o 
   8   7   2      296.05      259.70     12.38 o 
   9   7   2        3.52        6.65      4.12 o 
  10   7   2       33.24       27.56      6.09 o 
  11   7   2       32.86       46.15      7.97 o 
  12   7   2       48.34       56.16      8.80 o 
  -6   8   2       23.87       32.88      7.19 o 
  -5   8   2       19.14       16.45      4.60 o 
  -4   8   2       73.12       78.07      6.43 o 
  -3   8   2      279.82      252.45     11.22 o 
  -2   8   2      110.53      122.61      9.27 o 
  -1   8   2       17.70       14.54      3.26 o 
   0   8   2       47.57       42.50      4.25 o 
   1   8   2       43.03       37.84      3.98 o 
   2   8   2       44.86       52.70      4.95 o 
   3   8   2       17.03       15.27      3.96 o 
   4   8   2       23.32       28.08      3.26 o 
   5   8   2      214.64      195.04      9.18 o 
   6   8   2       68.61       61.48      5.27 o 
   7   8   2       35.26       19.70      4.81 o 
   8   8   2       24.75       24.00      5.10 o 
   9   8   2      164.05      155.88     10.27 o 
  10   8   2       12.56        9.99      5.12 o 
  11   8   2        1.32        9.14      5.81 o 
  12   8   2        2.06       -1.25      5.95 o 
  -5   9   2       45.94       43.68     10.16 o 
  -4   9   2        0.41        0.18      3.79 o 
  -3   9   2       96.75       91.08      6.87 o 
  -2   9   2       38.57       43.95      5.81 o 
  -1   9   2        3.32        7.03      3.24 o 
   0   9   2       98.60      100.65      6.34 o 
   1   9   2      467.07      467.90     14.14 o 
   2   9   2       96.10      102.76      5.89 o 
   3   9   2       16.13       12.29      2.94 o 
   4   9   2       65.61       76.58      7.98 o 
   5   9   2       41.85       34.53      3.49 o 
   6   9   2       12.11        9.70      2.30 o 
   7   9   2       51.21       44.40      6.29 o 
   8   9   2       14.36        9.34      4.62 o 
   9   9   2       72.20       95.23      9.03 o 
  10   9   2      124.35      135.27     10.90 o 
  11   9   2       16.55       12.37      9.04 o 
  -4  10   2       36.20       25.51      5.98 o 
  -3  10   2       10.55        6.23      4.03 o 
  -2  10   2        0.16        1.39      3.38 o 
  -1  10   2       10.57        3.11      3.40 o 
   0  10   2       18.69       24.25      5.17 o 
   1  10   2      117.75      114.74      7.09 o 
   2  10   2       98.31       97.72      6.40 o 
   3  10   2        0.01        0.13      2.48 o 
   4  10   2       26.33       26.50      3.65 o 
   5  10   2       98.68       97.48      5.51 o 
   6  10   2        5.63        3.13      2.34 o 
   7  10   2       48.86       45.26      8.01 o 
   8  10   2        4.94       10.91      4.97 o 
   9  10   2        1.07        2.79      5.10 o 
  10  10   2      124.82      106.85     14.56 o 
  11  10   2      135.18      146.20     11.87 o 
  -3  11   2       10.94       10.57      5.14 o 
  -2  11   2       72.87       96.41      8.36 o 
  -1  11   2        9.93        5.46      4.07 o 
   0  11   2       14.33        9.19      7.94 o 
   1  11   2        0.52        6.67      3.47 o 
   2  11   2       49.01       35.39      5.66 o 
   3  11   2      123.98      114.46      6.77 o 
   4  11   2       82.05       76.85      5.66 o 
   5  11   2      293.88      310.15     15.61 o 
   6  11   2        1.74        6.28      2.90 o 
   7  11   2       27.92       19.95     11.63 o 
   8  11   2       53.91       47.70      7.73 o 
   9  11   2       65.20       50.30      8.47 o 
  10  11   2       10.76       13.20      7.15 o 
  11  11   2      103.96      104.46     11.85 o 
  -2  12   2       10.83        5.40      5.43 o 
  -1  12   2      138.47      138.48      9.72 o 
   0  12   2        1.15        8.27      7.07 o 
   1  12   2        0.96        2.24      6.37 o 
   2  12   2        6.14        9.07      3.59 o 
   3  12   2       72.03       60.11      5.93 o 
   4  12   2      177.45      165.91      8.22 o 
   5  12   2      181.50      182.74      8.49 o 
   6  12   2      143.40      153.04     11.27 o 
   7  12   2       23.96       23.64      7.00 o 
   8  12   2      109.34      107.95     10.47 o 
   9  12   2        1.02        5.14      5.91 o 
  10  12   2       12.67       19.06      7.55 o 
   0  13   2       49.57       65.10      9.08 o 
   1  13   2       15.27       19.18      6.43 o 
   2  13   2       85.65       95.04      8.23 o 
   3  13   2        0.06       12.61      4.42 o 
   4  13   2        0.04        1.93      3.88 o 
   5  13   2       37.74       47.94      5.86 o 
   6  13   2      146.64      150.29     11.72 o 
   7  13   2       48.28       50.68      9.19 o 
   8  13   2        4.42        2.58      7.24 o 
   9  13   2       27.65       22.11      7.53 o 
   2  14   2       48.98       44.91      6.84 o 
   3  14   2       38.08       48.64      6.62 o 
   4  14   2        1.54        1.76      4.33 o 
   5  14   2       81.40       89.52     10.66 o 
   6  14   2        2.82        7.79      7.06 o 
   7  14   2       30.04       36.48      9.00 o 
  -4 -14   3       34.53       39.96      6.35 o 
  -3 -14   3       45.93       64.72     10.41 o 
  -2 -14   3        0.00        5.59      4.81 o 
  -1 -14   3        4.74        5.15      5.61 o 
  -7 -13   3        1.06        9.14      7.60 o 
  -6 -13   3       12.01       18.32     12.23 o 
  -5 -13   3        0.61        6.92      6.75 o 
  -4 -13   3        5.92        6.78      3.97 o 
  -3 -13   3       28.85       35.10      5.66 o 
  -2 -13   3       11.58       11.46      4.37 o 
  -1 -13   3        1.83        2.88      4.84 o 
   0 -13   3        6.49        7.10      5.77 o 
   1 -13   3        8.00       -0.90      5.34 o 
  -8 -12   3       22.65       34.11      9.14 o 
  -7 -12   3       30.74       34.37      8.34 o 
  -6 -12   3        5.44        5.37      6.30 o 
  -5 -12   3        2.26        1.56      3.20 o 
  -4 -12   3       37.44       31.61      9.76 o 
  -3 -12   3       21.15       22.44      7.58 o 
  -2 -12   3       16.19       17.69      4.30 o 
  -1 -12   3       10.98        7.84      4.89 o 
   0 -12   3        7.97       11.03      5.64 o 
   1 -12   3       16.32       18.33      9.65 o 
   2 -12   3      107.81      117.02     10.20 o 
   3 -12   3       15.65       23.82      6.72 o 
  -9 -11   3        7.26       -2.27      6.12 o 
  -8 -11   3        0.73        9.52      6.39 o 
  -7 -11   3        0.05        6.57      5.64 o 
  -6 -11   3        5.04        8.16      5.86 o 
  -5 -11   3        0.42        0.97      2.82 o 
  -4 -11   3       73.97       74.81      5.75 o 
  -3 -11   3        9.09        8.81      3.23 o 
  -2 -11   3       18.40       16.90      4.07 o 
  -1 -11   3       50.91       40.80      4.82 o 
   0 -11   3        8.12       15.34      3.79 o 
   1 -11   3       76.90       80.49      6.24 o 
   2 -11   3      126.56      136.78      9.58 o 
   3 -11   3       32.71       38.15      9.99 o 
   4 -11   3        3.36        0.33      4.71 o 
   5 -11   3        6.93       11.37      7.75 o 
  -9 -10   3       77.80       86.70     10.17 o 
  -8 -10   3       35.82       26.53      7.19 o 
  -7 -10   3       36.53       46.26     12.23 o 
  -6 -10   3        4.43        1.13      2.68 o 
  -5 -10   3       12.06       11.38      3.03 o 
  -4 -10   3      131.28      137.09      6.83 o 
  -3 -10   3       69.85       69.32      8.54 o 
  -2 -10   3       12.52       12.32      3.31 o 
  -1 -10   3      283.91      265.43      9.79 o 
   0 -10   3       52.25       55.19      4.85 o 
   1 -10   3       22.75       18.95      3.86 o 
   2 -10   3       27.47       26.66      4.43 o 
   3 -10   3        0.91       -0.06      4.31 o 
   4 -10   3        2.38        2.50      4.36 o 
   5 -10   3        0.28       -2.78      4.92 o 
   6 -10   3        1.19       -2.70      5.19 o 
 -10  -9   3        0.69        4.73      6.39 o 
  -9  -9   3       72.76       65.19     12.66 o 
  -8  -9   3        3.14        1.39      4.68 o 
  -7  -9   3        8.83       20.56      8.53 o 
  -6  -9   3       79.05       83.96     24.20 o 
  -5  -9   3      115.63      119.75      5.97 o 
  -4  -9   3        7.15       10.44      3.22 o 
  -3  -9   3       53.22       42.79      4.03 o 
  -2  -9   3       99.16       90.97      5.39 o 
  -1  -9   3      248.43      269.72      9.42 o 
   0  -9   3      292.09      281.27      9.77 o 
   1  -9   3        0.43        0.36      2.37 o 
   2  -9   3        5.59        4.79      2.73 o 
   3  -9   3       44.33       37.05      4.27 o 
   4  -9   3      354.87      379.12     15.81 o 
   5  -9   3      100.93      101.37      8.54 o 
   6  -9   3      109.64      131.36     30.75 o 
   7  -9   3       18.22       29.63      7.00 o 
 -10  -8   3        2.72       10.47      6.52 o 
  -9  -8   3       27.91       38.90     15.85 o 
  -8  -8   3        2.45       -1.32      4.38 o 
  -7  -8   3       43.88       38.58      6.74 o 
  -6  -8   3      132.80      141.35      6.49 o 
  -5  -8   3       20.83       27.13      3.39 o 
  -4  -8   3      159.00      139.39      5.95 o 
  -3  -8   3      237.17      233.50     15.09 o 
  -2  -8   3      168.74      154.51     12.75 o 
  -1  -8   3       19.05       24.04      3.31 o 
   0  -8   3      373.34      368.84     11.11 o 
   1  -8   3      164.89      156.81      6.68 o 
   2  -8   3      233.54      228.88     16.79 o 
   3  -8   3      110.63      111.91      5.79 o 
   4  -8   3       19.98       25.33      4.87 o 
   5  -8   3       20.68       12.67     12.58 o 
   6  -8   3      261.08      299.15     14.11 o 
   7  -8   3       25.83       28.77      6.66 o 
 -10  -7   3       11.32        8.98      7.15 o 
  -9  -7   3       45.48       37.13      7.84 o 
  -8  -7   3      242.54      236.03     15.76 o 
  -7  -7   3       23.95       16.17      5.08 o 
  -6  -7   3      473.71      450.25     15.32 o 
  -5  -7   3      856.88      831.91     26.92 o 
  -4  -7   3      132.68      117.90      5.75 o 
  -3  -7   3      935.30      944.14     21.52 o 
  -2  -7   3      732.85      719.95     17.26 o 
  -1  -7   3       19.99       18.34      2.73 o 
   0  -7   3      327.13      343.11     11.48 o 
   1  -7   3      267.95      267.09     10.01 o 
   2  -7   3       80.76       85.81      4.69 o 
   3  -7   3     2170.70     2092.40     61.85 o 
   4  -7   3       61.43       62.28      7.37 o 
   5  -7   3      146.28      153.42      9.19 o 
   6  -7   3       44.64       50.81      6.25 o 
   7  -7   3       16.02       10.37      5.00 o 
   8  -7   3       85.39       85.73     12.32 o 
 -10  -6   3        6.11        2.04      5.10 o 
  -9  -6   3        4.10       -0.40      4.43 o 
  -8  -6   3      339.23      364.62     21.96 o 
  -7  -6   3      105.64       94.65      5.09 o 
  -6  -6   3       24.06       18.98      2.98 o 
  -5  -6   3      377.41      367.15     12.64 o 
  -4  -6   3       31.67       26.48      2.79 o 
  -3  -6   3      740.42      774.47     17.90 o 
  -2  -6   3      268.07      271.14      8.97 o 
  -1  -6   3     1918.03     2050.84     41.88 o 
   0  -6   3      321.31      326.49     10.18 o 
   1  -6   3      227.87      217.08      6.30 o 
   2  -6   3      358.62      337.72      8.21 o 
   3  -6   3      450.71      438.68      9.90 o 
   4  -6   3      827.10      803.75     34.25 o 
   5  -6   3       20.34       25.53      3.77 o 
   6  -6   3       16.51       11.36      3.88 o 
   7  -6   3      206.04      218.23     11.29 o 
   8  -6   3       49.70       38.94      6.62 o 
   9  -6   3       23.92       17.02      5.73 o 
 -10  -5   3       65.62       51.78      7.91 o 
  -9  -5   3       64.83       55.74     11.89 o 
  -8  -5   3       17.05       22.23      5.29 o 
  -7  -5   3        1.78       -0.44      2.02 o 
  -6  -5   3       13.20       16.12      2.56 o 
  -5  -5   3       52.67       40.27      3.22 o 
  -4  -5   3      684.59      650.39     17.03 o 
  -3  -5   3        0.23        3.67      1.48 o 
  -2  -5   3      288.58      287.57      8.10 o 
  -1  -5   3      619.85      605.93     14.24 o 
   0  -5   3       47.72       53.31      3.26 o 
   1  -5   3     1138.78     1127.25     21.00 o 
   2  -5   3      512.85      513.97     10.75 o 
   3  -5   3       78.40       72.88      3.08 o 
   4  -5   3      143.34      100.57     29.29 o 
   5  -5   3       94.51      102.00      8.16 o 
   6  -5   3       75.24       71.52      4.81 o 
   7  -5   3       58.86       37.50      6.20 o 
   8  -5   3       36.06       26.48      5.25 o 
   9  -5   3        0.76        0.28      5.34 o 
  10  -5   3       63.97       64.60     10.34 o 
 -10  -4   3      132.83      130.49     11.01 o 
  -9  -4   3       85.26       93.83      8.53 o 
  -8  -4   3        6.04        1.55      3.78 o 
  -7  -4   3      164.14      172.03      9.28 o 
  -6  -4   3       38.31       38.67      3.38 o 
  -5  -4   3     1167.71     1205.46     41.15 o 
  -4  -4   3       19.39       26.94      2.11 o 
  -3  -4   3      493.86      513.57     12.35 o 
  -2  -4   3      366.87      391.13      8.28 o 
  -1  -4   3      207.92      224.77      4.96 o 
   0  -4   3     1733.88     1908.54     33.28 o 
   1  -4   3     1801.71     1920.80     33.61 o 
   2  -4   3      939.26      873.35     16.23 o 
   3  -4   3        2.08        1.17      0.93 o 
   4  -4   3      194.98      190.63      8.02 o 
   5  -4   3      263.51      292.14      8.39 o 
   6  -4   3      352.44      366.72     10.10 o 
   7  -4   3      292.63      280.62     11.66 o 
   8  -4   3       14.34       12.38      3.97 o 
   9  -4   3       18.61       14.34      7.67 o 
  10  -4   3       18.83       12.13      8.61 o 
 -10  -3   3       80.23       78.61     14.21 o 
  -9  -3   3       18.47       15.20      5.60 o 
  -8  -3   3      114.07      106.85     10.24 o 
  -7  -3   3       69.80       64.82      5.45 o 
  -6  -3   3       34.84       41.79      3.44 o 
  -5  -3   3       14.21       11.45      2.24 o 
  -4  -3   3      617.76      587.37     11.63 o 
  -3  -3   3      459.30      469.75     10.56 o 
  -2  -3   3       17.81       14.57      1.48 o 
  -1  -3   3       25.14       32.24      1.74 o 
   0  -3   3      701.16      703.25     13.24 o 
   1  -3   3     2072.55     2234.04     30.93 o 
   2  -3   3      367.07      332.01      6.30 o 
   3  -3   3       16.85       18.00      1.72 o 
   4  -3   3        0.72        2.23      2.19 o 
   5  -3   3      587.62      583.20     13.41 o 
   6  -3   3      112.51      103.10      4.28 o 
   7  -3   3      527.67      527.91     13.24 o 
   8  -3   3      178.59      188.12     18.17 o 
   9  -3   3        7.24        8.45      4.31 o 
  10  -3   3        9.86       14.04      4.59 o 
  11  -3   3        4.46       10.51      9.47 o 
 -10  -2   3       35.36       39.19      7.72 o 
  -9  -2   3       39.90       49.09      7.13 o 
  -8  -2   3       73.97       69.25      4.91 o 
  -7  -2   3      185.00      160.25      6.64 o 
  -6  -2   3        2.36        4.37      1.96 o 
  -5  -2   3       12.16        7.76      2.05 o 
  -4  -2   3      626.95      649.59     15.15 o 
  -3  -2   3      303.59      302.49      6.70 o 
  -2  -2   3        0.29        0.57      0.84 o 
  -1  -2   3     1390.69     1434.94     20.28 o 
   0  -2   3      273.53      259.16      4.58 o 
   1  -2   3      417.21      462.69      8.01 o 
   2  -2   3       13.00       15.89      0.96 o 
   3  -2   3     1566.64     1773.87     35.68 o 
   4  -2   3     1065.47     1154.64     46.94 o 
   5  -2   3        4.85       10.63      1.58 o 
   6  -2   3      425.86      435.22     10.60 o 
   7  -2   3       20.38       20.41      2.65 o 
   8  -2   3       47.21       50.53      5.17 o 
   9  -2   3      120.08       96.19      6.70 o 
  10  -2   3        7.57       16.37      7.24 o 
  11  -2   3        0.02       14.82      8.61 o 
 -10  -1   3       18.89       27.86      7.16 o 
  -9  -1   3      189.02      187.65     11.45 o 
  -8  -1   3       82.19       62.42      4.84 o 
  -7  -1   3      207.94      185.32      7.27 o 
  -6  -1   3      235.03      229.87      7.85 o 
  -5  -1   3       12.34       11.35      2.14 o 
  -4  -1   3       49.78       41.27      4.89 o 
  -3  -1   3        8.57       19.70      1.88 o 
  -2  -1   3        2.06        1.68      0.87 o 
  -1  -1   3      749.77      779.81     11.62 o 
   0  -1   3      189.94      167.62      3.30 o 
   1  -1   3      393.13      367.26      5.71 o 
   2  -1   3       76.47       80.56      1.78 o 
   3  -1   3        2.59        4.09      1.03 o 
   4  -1   3      576.77      604.91     12.83 o 
   5  -1   3        1.83        1.59      0.79 o 
   6  -1   3      193.39      217.11      5.31 o 
   7  -1   3      121.23      135.70      4.31 o 
   8  -1   3      122.01      103.25      4.64 o 
   9  -1   3      115.20      103.27      6.34 o 
  10  -1   3       16.73       13.09      7.24 o 
  11  -1   3       11.39       13.44      7.41 o 
 -10   0   3        1.72       -0.90      5.48 o 
  -9   0   3        0.75        2.39      4.42 o 
  -8   0   3      140.65      149.51     19.52 o 
  -7   0   3       53.93       49.05      4.30 o 
  -6   0   3      375.04      364.21     10.72 o 
  -5   0   3      100.79       91.08      5.98 o 
  -4   0   3       63.93       60.65      5.92 o 
  -3   0   3       62.06       81.73      3.77 o 
  -2   0   3      836.77      842.13     13.81 o 
  -1   0   3        2.96        3.58      0.87 o 
   0   0   3       36.38       38.21      2.05 o 
   1   0   3      190.67      218.16      3.63 o 
   2   0   3       15.20       12.57      0.80 o 
   3   0   3      456.38      485.20      8.31 o 
   4   0   3     2704.52     2865.49     38.90 o 
   5   0   3       82.57       85.99      4.15 o 
   6   0   3       82.01       79.71      3.83 o 
   7   0   3      241.16      217.13      9.04 o 
   8   0   3        0.98        2.96      2.32 o 
   9   0   3        0.17       -1.15      1.81 o 
  10   0   3       19.04       22.22      6.89 o 
  11   0   3       44.87       41.00      9.82 o 
  12   0   3        0.98        0.52      6.89 o 
  -9   1   3       11.75       18.97      6.12 o 
  -8   1   3       11.51        7.97      3.14 o 
  -7   1   3       90.49       86.56      5.37 o 
  -6   1   3       46.83       48.82      4.08 o 
  -5   1   3      494.43      472.28     12.50 o 
  -4   1   3       82.31       84.25      4.20 o 
  -3   1   3       56.72       53.18      6.31 o 
  -2   1   3      333.21      290.73      6.76 o 
  -1   1   3      319.37      299.04      5.28 o 
   0   1   3        6.84        6.11      0.76 o 
   1   1   3      621.97      555.20      8.99 o 
   2   1   3      363.33      346.13      5.25 o 
   3   1   3       55.31       55.02      1.78 o 
   4   1   3      163.56      138.85      3.07 o 
   5   1   3      155.98      167.62      3.65 o 
   6   1   3      381.13      419.21      7.53 o 
   7   1   3      852.41      889.43     14.58 o 
   8   1   3      202.48      188.36      5.07 o 
   9   1   3       73.73       62.81      4.04 o 
  10   1   3      138.47      165.38     11.89 o 
  11   1   3       17.55       21.88      8.10 o 
  12   1   3        0.02       12.58      7.92 o 
  -9   2   3       28.50       30.95      5.24 o 
  -8   2   3        0.11       -2.78      2.78 o 
  -7   2   3        1.74       -0.72      2.68 o 
  -6   2   3      238.05      275.86     20.67 o 
  -5   2   3      379.63      388.50     20.82 o 
  -4   2   3      116.36      100.17      4.76 o 
  -3   2   3      177.05      173.20      5.93 o 
  -2   2   3       10.72        9.89      1.76 o 
  -1   2   3      959.48     1136.82     23.46 o 
   0   2   3      977.34     1072.72     20.65 o 
   1   2   3     1099.70     1214.58     17.04 o 
   2   2   3      721.71      744.41     10.77 o 
   3   2   3        0.76        2.48      0.60 o 
   4   2   3      855.77      844.15     12.21 o 
   5   2   3       21.96       22.98      1.21 o 
   6   2   3        0.25        1.25      0.72 o 
   7   2   3        0.24        0.59      0.90 o 
   8   2   3      792.70      806.09     15.23 o 
   9   2   3      146.47      145.63      7.92 o 
  10   2   3       52.70       60.43     11.97 o 
  11   2   3      124.49      145.40     13.95 o 
  -9   3   3       31.90       43.70      7.28 o 
  -8   3   3      141.68      168.67      8.54 o 
  -7   3   3       19.95       18.35      3.77 o 
  -6   3   3       14.20       23.82      3.67 o 
  -5   3   3       57.68       53.08      4.36 o 
  -4   3   3     1585.50     1563.01     33.37 o 
  -3   3   3       11.19        6.20      1.94 o 
  -2   3   3      336.04      345.53     15.24 o 
  -1   3   3      476.29      458.76     10.57 o 
   0   3   3      588.82      565.83     10.94 o 
   1   3   3       83.06      108.62      2.80 o 
   2   3   3     3293.74     3477.73     50.80 o 
   3   3   3       35.05       28.03      1.29 o 
   4   3   3      550.07      660.43     15.63 o 
   5   3   3        3.30        3.89      0.86 o 
   6   3   3       19.84       15.12      2.79 o 
   7   3   3      813.70      861.07     24.97 o 
   8   3   3      528.00      525.89     17.60 o 
   9   3   3       33.67       28.00      4.78 o 
  10   3   3        4.11        4.20      3.59 o 
  11   3   3       93.41       98.06      8.15 o 
  12   3   3       50.06       39.45     10.85 o 
  -8   4   3       87.98      111.51     12.68 o 
  -7   4   3       21.10       15.69      4.00 o 
  -6   4   3      264.36      256.00     10.84 o 
  -5   4   3        0.23        2.12      2.38 o 
  -4   4   3        0.27       -1.05      2.00 o 
  -3   4   3       78.68       62.62      7.32 o 
  -2   4   3       82.25       86.66      4.26 o 
  -1   4   3      684.06      790.27     17.81 o 
   0   4   3      987.99      928.09     17.38 o 
   1   4   3      177.65      169.85      4.54 o 
   2   4   3     1444.34     1498.24     23.16 o 
   3   4   3      178.28      206.49      4.37 o 
   4   4   3     1439.81     1530.60     25.73 o 
   5   4   3      271.83      296.42      5.41 o 
   6   4   3     1312.97     1290.38     35.01 o 
   7   4   3       10.73        6.71      2.77 o 
   8   4   3      751.25      816.03     24.85 o 
   9   4   3       37.50       28.47      4.99 o 
  10   4   3        8.34        7.81      3.84 o 
  11   4   3       42.16       51.15     12.49 o 
  12   4   3      286.96      375.38     24.46 o 
  -8   5   3        1.55        4.12      5.38 o 
  -7   5   3       71.67       81.24      6.82 o 
  -6   5   3      300.89      314.55     11.56 o 
  -5   5   3       19.69       16.48      3.68 o 
  -4   5   3      182.26      181.55      7.61 o 
  -3   5   3      187.84      182.43      7.27 o 
  -2   5   3       26.66       35.61      4.50 o 
  -1   5   3       79.58       66.04      5.09 o 
   0   5   3     1425.05     1492.32     31.23 o 
   1   5   3      216.30      215.62      5.79 o 
   2   5   3       15.74       16.89      2.07 o 
   3   5   3      364.06      383.45      7.37 o 
   4   5   3      248.21      277.76      5.69 o 
   5   5   3      180.54      184.28      4.58 o 
   6   5   3      846.70      840.78     24.71 o 
   7   5   3      176.58      167.94      8.38 o 
   8   5   3       65.53       78.47     14.30 o 
   9   5   3      128.66      126.77     16.02 o 
  10   5   3       59.66       66.15      7.84 o 
  11   5   3        0.22        0.52      4.32 o 
  12   5   3       77.69       91.83      9.39 o 
  -7   6   3      130.68      135.47      8.81 o 
  -6   6   3      104.60      107.17      7.39 o 
  -5   6   3       27.84       21.69      4.18 o 
  -4   6   3      268.06      282.81     10.21 o 
  -3   6   3        5.64        4.61      2.77 o 
  -2   6   3        1.19       -0.15      1.95 o 
  -1   6   3        9.09        4.83      2.25 o 
   0   6   3      306.34      317.90      9.51 o 
   1   6   3       39.38       45.38      5.74 o 
   2   6   3      699.46      747.48     17.46 o 
   3   6   3        6.81        3.25      2.36 o 
   4   6   3       15.40        7.56      1.49 o 
   5   6   3        3.38        4.59      1.21 o 
   6   6   3      338.45      351.20     10.30 o 
   7   6   3       53.54       50.79      5.49 o 
   8   6   3      391.59      398.79     15.45 o 
   9   6   3      387.78      402.66     16.07 o 
  10   6   3        6.29        6.12      4.22 o 
  11   6   3       28.15       30.45      6.32 o 
  12   6   3       97.79       99.34      9.95 o 
  -6   7   3       12.73       10.06      4.55 o 
  -5   7   3       21.76       22.59      4.77 o 
  -4   7   3        1.51        1.14      2.98 o 
  -3   7   3        7.00        2.34      2.94 o 
  -2   7   3      404.29      391.70     12.26 o 
  -1   7   3       35.66       28.73      3.63 o 
   0   7   3       43.02       44.06      3.90 o 
   1   7   3       60.36       58.47      4.15 o 
   2   7   3       92.19       95.26      5.10 o 
   3   7   3       17.70       23.41      2.99 o 
   4   7   3      756.06      704.52     17.01 o 
   5   7   3       87.13       95.30      3.50 o 
   6   7   3      160.82      150.24      5.27 o 
   7   7   3       11.58       13.65      3.68 o 
   8   7   3       43.58       40.00      5.48 o 
   9   7   3       30.13       42.53      6.09 o 
  10   7   3       53.52       65.43      7.67 o 
  11   7   3        0.11        0.99      4.78 o 
  12   7   3       36.78       31.54     15.42 o 
  -6   8   3       11.64       12.72      6.89 o 
  -5   8   3       60.20       56.28      6.58 o 
  -4   8   3       43.71       35.45      6.67 o 
  -3   8   3       18.72       24.30      4.58 o 
  -2   8   3       28.69       24.29      6.17 o 
  -1   8   3       31.97       30.75      4.12 o 
   0   8   3        4.75        1.02      2.26 o 
   1   8   3       24.67       27.15      3.70 o 
   2   8   3        1.68        1.80      2.32 o 
   3   8   3       10.34        7.46      2.52 o 
   4   8   3      217.74      202.34      8.23 o 
   5   8   3        1.29       -0.91      1.96 o 
   6   8   3       37.23       31.36      2.99 o 
   7   8   3       45.87       60.22      8.27 o 
   8   8   3      109.10      110.55     11.63 o 
   9   8   3       32.21       24.31      5.66 o 
  10   8   3      294.86      276.56     14.23 o 
  11   8   3       72.71       65.15      8.65 o 
  12   8   3       17.23       12.68      6.45 o 
  -5   9   3       64.16       84.89      8.65 o 
  -4   9   3       94.16      123.18     12.87 o 
  -3   9   3        3.27        1.71      3.73 o 
  -2   9   3       15.89       15.79      6.31 o 
  -1   9   3       13.66        8.66      3.34 o 
   0   9   3      112.12      107.23      6.60 o 
   1   9   3        5.84        4.93      2.78 o 
   2   9   3      299.98      296.28     10.37 o 
   3   9   3       11.82       14.40      3.17 o 
   4   9   3        6.31        3.50      2.28 o 
   5   9   3       80.43       75.04      4.64 o 
   6   9   3      204.33      197.82      7.44 o 
   7   9   3        3.44        1.43      3.72 o 
   8   9   3       27.74       26.06      5.57 o 
   9   9   3       36.02       28.11      5.92 o 
  10   9   3        0.38        8.35      5.10 o 
  11   9   3       66.17       64.19      8.64 o 
  12   9   3        4.34        2.58      6.36 o 
  -4  10   3       21.18       16.95      5.78 o 
  -3  10   3       44.19       49.78      6.54 o 
  -2  10   3       11.17       15.83      4.66 o 
  -1  10   3        5.67       16.54      6.21 o 
   0  10   3       66.50       60.17      5.86 o 
   1  10   3       18.27       16.98      4.17 o 
   2  10   3       49.10       53.78     15.11 o 
   3  10   3      374.56      361.94     12.22 o 
   4  10   3        1.06       -1.48      2.44 o 
   5  10   3      301.97      282.76      9.50 o 
   6  10   3      204.31      216.36     11.09 o 
   7  10   3        0.33       -2.58      3.41 o 
   8  10   3      117.38      116.33      9.30 o 
   9  10   3       23.48       14.13      6.20 o 
  10  10   3        4.57        7.32      5.80 o 
  11  10   3       11.28       12.34      6.50 o 
  -3  11   3       46.44       41.45      7.08 o 
  -2  11   3        0.96        1.96      4.45 o 
  -1  11   3      232.98      249.38     11.80 o 
   0  11   3       62.28       75.23      7.14 o 
   1  11   3       80.61       81.86      7.34 o 
   2  11   3       14.30        7.30      6.40 o 
   3  11   3       57.03       50.95      8.01 o 
   4  11   3       37.70       27.59      4.28 o 
   5  11   3       45.20       48.23      7.47 o 
   6  11   3       87.27       76.63      5.35 o 
   7  11   3       19.07       21.86      6.13 o 
   8  11   3       11.11        5.71      4.91 o 
   9  11   3       48.87       46.93     12.92 o 
  10  11   3        0.08        0.24      5.54 o 
  11  11   3       25.02       16.13      7.49 o 
  -1  12   3       28.16       44.02      7.12 o 
   0  12   3      224.23      234.84     11.88 o 
   1  12   3      120.91      116.01      8.57 o 
   2  12   3        0.85       -0.46      5.90 o 
   3  12   3       22.30       17.01      4.43 o 
   4  12   3      171.09      161.97      8.32 o 
   5  12   3       36.54       37.92      4.93 o 
   6  12   3       84.83       78.17      8.69 o 
   7  12   3        2.18        2.89      5.23 o 
   8  12   3       21.14       27.27      6.97 o 
   9  12   3       49.30       48.55      9.65 o 
  10  12   3        1.92       -0.01      6.14 o 
   0  13   3       72.12       86.68      9.04 o 
   1  13   3       22.26       29.76      6.37 o 
   2  13   3        3.41       10.96      4.71 o 
   3  13   3       16.29       17.10      5.21 o 
   4  13   3       11.75       14.54      4.69 o 
   5  13   3        0.38       -0.55      3.59 o 
   6  13   3       11.81        8.76     12.92 o 
   7  13   3       85.84       80.45     10.23 o 
   8  13   3       15.12       19.80      7.30 o 
   9  13   3       10.51        7.86      9.04 o 
   3  14   3       27.05       26.35      8.29 o 
   4  14   3       53.09       63.15      7.14 o 
   5  14   3      109.71      112.15     27.22 o 
   6  14   3       15.56       18.76      7.68 o 
   7  14   3       97.81      102.10     19.21 o 
  -3 -14   4       11.01        8.11      5.58 o 
  -6 -13   4        2.39       -0.46      6.63 o 
  -5 -13   4       47.36       51.12      9.61 o 
  -4 -13   4      131.12      149.68      9.21 o 
  -3 -13   4       14.40       20.99      5.05 o 
  -2 -13   4       24.60       36.73      5.92 o 
  -1 -13   4        2.24        1.76      4.03 o 
   0 -13   4        0.74        6.21      4.97 o 
   1 -13   4        0.27       -0.29      5.27 o 
  -7 -12   4        0.15       -2.00      5.78 o 
  -6 -12   4        0.74       -0.74      5.94 o 
  -5 -12   4       26.29       21.66      6.49 o 
  -4 -12   4       32.41       22.15      4.57 o 
  -3 -12   4      104.82      102.48      7.12 o 
  -2 -12   4       47.42       40.51      5.48 o 
  -1 -12   4       32.30       32.54      5.10 o 
   0 -12   4       10.79       16.89      4.37 o 
   1 -12   4       25.58       15.27      5.46 o 
   2 -12   4       21.62       18.12     12.06 o 
   3 -12   4        9.99        9.56     13.52 o 
  -8 -11   4       40.34       47.09      9.25 o 
  -7 -11   4       21.03       23.85      7.61 o 
  -6 -11   4       54.96       54.07      8.75 o 
  -5 -11   4       15.04       12.21      4.06 o 
  -4 -11   4      111.01      111.96      6.70 o 
  -3 -11   4        9.01        9.42      4.05 o 
  -2 -11   4       39.27       37.82      4.70 o 
  -1 -11   4        0.29        2.91      3.23 o 
   0 -11   4        5.16        8.15      3.69 o 
   1 -11   4        1.93        1.21      3.28 o 
   2 -11   4        8.02        6.85      4.43 o 
   3 -11   4        2.77       10.48      4.94 o 
   4 -11   4        4.09        3.72      9.47 o 
   5 -11   4       43.02       50.87      8.25 o 
  -9 -10   4       77.81       64.56     10.04 o 
  -8 -10   4        0.01        6.63      5.60 o 
  -7 -10   4        0.63        3.97      5.08 o 
  -6 -10   4       32.47       31.75     13.52 o 
  -5 -10   4        2.11        3.96      2.85 o 
  -4 -10   4        0.29        0.21      2.57 o 
  -3 -10   4        5.48       11.95      3.23 o 
  -2 -10   4        2.63        0.82      2.53 o 
  -1 -10   4      108.27      114.55      6.57 o 
   0 -10   4      133.08      116.94      6.69 o 
   1 -10   4        4.25        2.75      3.04 o 
   2 -10   4       10.85       18.68      4.11 o 
   3 -10   4        2.28        2.28      7.75 o 
   4 -10   4      120.82      123.69      9.43 o 
   5 -10   4        0.03        3.12      4.94 o 
   6 -10   4       23.87       43.24     10.51 o 
  -9  -9   4      106.66      110.21     11.30 o 
  -8  -9   4      290.48      280.11     15.77 o 
  -7  -9   4       11.23       13.77      5.54 o 
  -6  -9   4       10.98        8.55      3.24 o 
  -5  -9   4        6.81        7.52      3.01 o 
  -4  -9   4      215.62      206.94      8.03 o 
  -3  -9   4       12.18       16.10      3.76 o 
  -2  -9   4      157.88      157.84      7.04 o 
  -1  -9   4       98.97       85.11      5.50 o 
   0  -9   4      578.10      606.08     16.35 o 
   1  -9   4      413.30      416.59     12.75 o 
   2  -9   4       45.99       50.69      4.74 o 
   3  -9   4      200.79      169.87      9.83 o 
   4  -9   4       94.84      100.01      8.61 o 
   5  -9   4       17.96       21.31      5.50 o 
   6  -9   4        1.06        2.41      4.46 o 
   7  -9   4        4.67       15.83      5.94 o 
  -9  -8   4       25.90       17.23      6.51 o 
  -8  -8   4      136.77      120.52     18.26 o 
  -7  -8   4      176.00      176.72     11.45 o 
  -6  -8   4        1.50        0.18      2.40 o 
  -5  -8   4      170.68      154.14      7.34 o 
  -4  -8   4      164.16      169.62      7.05 o 
  -3  -8   4      210.60      231.08      9.28 o 
  -2  -8   4      461.00      481.01     13.30 o 
  -1  -8   4       21.32       17.52      3.24 o 
   0  -8   4       15.05       19.03      4.24 o 
   1  -8   4      298.43      272.88      9.22 o 
   2  -8   4      373.26      377.97     11.50 o 
   3  -8   4      160.12      195.78     18.45 o 
   4  -8   4        0.83        3.83      4.31 o 
   5  -8   4       21.01       22.56      4.97 o 
   6  -8   4        5.95       10.50      6.29 o 
   7  -8   4       96.64      131.16     10.30 o 
   8  -8   4       27.38       27.78      6.95 o 
 -10  -7   4      121.62      132.64     12.42 o 
  -9  -7   4        0.29        0.69      4.92 o 
  -8  -7   4        1.61        2.12      4.30 o 
  -7  -7   4        0.02        1.02      3.71 o 
  -6  -7   4       29.09       29.33      3.61 o 
  -5  -7   4      109.96      116.36      6.52 o 
  -4  -7   4      321.81      327.38     10.01 o 
  -3  -7   4      222.65      226.82      9.73 o 
  -2  -7   4       58.30       58.82      5.70 o 
  -1  -7   4       55.71       48.54      3.81 o 
   0  -7   4      428.31      429.58     11.94 o 
   1  -7   4       97.60       87.22      4.72 o 
   2  -7   4      154.70      146.47      6.15 o 
   3  -7   4      100.92       81.67      4.83 o 
   4  -7   4       79.51       80.16      5.02 o 
   5  -7   4        0.41       -2.69      3.14 o 
   6  -7   4       12.07        6.96      3.85 o 
   7  -7   4       68.97       74.47      7.57 o 
   8  -7   4       91.57       83.78     12.06 o 
 -10  -6   4       58.24       63.13      9.38 o 
  -9  -6   4        1.60       -0.24      4.66 o 
  -8  -6   4        0.02        0.75      4.65 o 
  -7  -6   4       15.35       19.93      3.50 o 
  -6  -6   4       57.03       64.10      4.71 o 
  -5  -6   4      683.41      648.21     16.40 o 
  -4  -6   4      474.60      481.53     29.72 o 
  -3  -6   4      274.54      276.10      8.57 o 
  -2  -6   4        6.43        2.02      1.54 o 
  -1  -6   4      160.92      139.00      9.02 o 
   0  -6   4      277.50      255.67      7.99 o 
   1  -6   4      380.00      350.05      9.86 o 
   2  -6   4      674.53      688.54     24.05 o 
   3  -6   4       53.75       54.55      3.08 o 
   4  -6   4      763.03      755.81     19.14 o 
   5  -6   4      100.29      103.76      6.90 o 
   6  -6   4       89.00       95.93      7.23 o 
   7  -6   4       16.83       12.06      8.27 o 
   8  -6   4       64.00       63.74      7.57 o 
   9  -6   4      117.78      128.37      9.71 o 
 -10  -5   4       36.98       34.35      7.73 o 
  -9  -5   4       55.55       49.32      7.89 o 
  -8  -5   4        2.82       10.35      4.56 o 
  -7  -5   4       56.16       49.22      4.43 o 
  -6  -5   4      133.29      114.80      8.10 o 
  -5  -5   4      123.80      124.39      5.57 o 
  -4  -5   4      838.85      870.94     20.17 o 
  -3  -5   4     1462.95     1414.00     30.00 o 
  -2  -5   4        3.59        5.13      3.87 o 
  -1  -5   4      112.03       97.81      5.49 o 
   0  -5   4       46.13       42.26      3.55 o 
   1  -5   4      116.34      147.13      4.72 o 
   2  -5   4      113.74      102.95      3.84 o 
   3  -5   4      342.88      345.56      7.79 o 
   4  -5   4       25.97       27.92      3.54 o 
   5  -5   4     1291.77     1276.86     34.39 o 
   6  -5   4      187.46      202.22     11.03 o 
   7  -5   4      342.73      345.28     19.12 o 
   8  -5   4       10.27        4.96      6.98 o 
   9  -5   4        0.07        1.54      7.24 o 
  10  -5   4       13.44       21.53      6.08 o 
 -10  -4   4       61.55       61.88      8.99 o 
  -9  -4   4       33.04       39.20      7.07 o 
  -8  -4   4        8.24       17.34      5.30 o 
  -7  -4   4      135.68      102.91      5.66 o 
  -6  -4   4      276.67      282.15      9.22 o 
  -5  -4   4       12.12       14.00      2.44 o 
  -4  -4   4      576.00      606.45     14.91 o 
  -3  -4   4      107.88       88.61      4.31 o 
  -2  -4   4       43.67       47.80      3.67 o 
  -1  -4   4     1939.54     2068.82     41.47 o 
   0  -4   4     1841.72     1872.75     32.93 o 
   1  -4   4     2957.63     3320.26     56.37 o 
   2  -4   4      403.32      386.80      8.41 o 
   3  -4   4       46.02       40.33      1.98 o 
   4  -4   4       71.36       63.41      4.58 o 
   5  -4   4      133.64      141.54      7.12 o 
   6  -4   4      645.55      666.76     20.22 o 
   7  -4   4      125.90      116.01     15.16 o 
   8  -4   4       57.66       57.28      5.71 o 
   9  -4   4       23.83       21.77      4.92 o 
  10  -4   4        0.05        3.89      4.40 o 
 -10  -3   4        4.99        4.83      6.13 o 
  -9  -3   4      245.47      270.86     14.68 o 
  -8  -3   4      245.44      261.59     13.52 o 
  -7  -3   4      357.24      304.27     17.39 o 
  -6  -3   4      216.90      215.91      7.84 o 
  -5  -3   4        1.05       -0.41      1.63 o 
  -4  -3   4        7.80        2.76      1.83 o 
  -3  -3   4        0.03       -1.01      1.46 o 
  -2  -3   4      116.08       87.92      5.35 o 
  -1  -3   4      484.59      548.16     12.66 o 
   0  -3   4        5.78        5.19      1.15 o 
   1  -3   4     1243.82     1210.16     27.12 o 
   2  -3   4       53.05       66.14      2.42 o 
   3  -3   4        1.84        1.51      1.52 o 
   4  -3   4      722.10      745.74     20.53 o 
   5  -3   4      215.57      228.56      8.77 o 
   6  -3   4       75.06       75.42      5.25 o 
   7  -3   4      180.18      168.53      8.11 o 
   8  -3   4       19.61       21.73      5.77 o 
   9  -3   4       20.28       17.56      4.91 o 
  10  -3   4        5.39        8.10      6.89 o 
  11  -3   4        0.18       -1.38      7.75 o 
 -10  -2   4        5.80        8.78      6.18 o 
  -9  -2   4      113.19      124.99     12.58 o 
  -8  -2   4       90.61       89.00      5.92 o 
  -7  -2   4        3.57        5.72      2.74 o 
  -6  -2   4       11.10        9.07      2.66 o 
  -5  -2   4        2.68        1.40      1.65 o 
  -4  -2   4        4.53        9.84      2.20 o 
  -3  -2   4      466.12      432.46     11.07 o 
  -2  -2   4      166.26      146.78      5.89 o 
  -1  -2   4      523.31      563.04      9.07 o 
   0  -2   4     1049.53     1072.30     15.59 o 
   1  -2   4     3265.36     3316.90     45.16 o 
   2  -2   4     1394.18     1412.70     22.05 o 
   3  -2   4      163.63      203.34      5.87 o 
   4  -2   4       33.47       39.38      4.82 o 
   5  -2   4       29.30       27.77      3.06 o 
   6  -2   4       16.79       15.74      2.81 o 
   7  -2   4       73.91       66.81      4.84 o 
   8  -2   4       53.46       44.12      6.46 o 
   9  -2   4       75.25       63.26      6.12 o 
  10  -2   4       13.73       20.50      7.75 o 
  11  -2   4        1.19        1.72      7.75 o 
  -9  -1   4        0.01        5.68      6.63 o 
  -8  -1   4      116.63      130.81      7.69 o 
  -7  -1   4       67.18       71.19      5.88 o 
  -6  -1   4       26.77       22.38      3.27 o 
  -5  -1   4        1.62        2.17      1.87 o 
  -4  -1   4        7.02        2.31      1.70 o 
  -3  -1   4      261.70      289.06      8.23 o 
  -2  -1   4       47.73       71.29      5.68 o 
  -1  -1   4      129.69      117.83      3.15 o 
   0  -1   4     1378.70     1390.29     23.89 o 
   1  -1   4      265.79      301.69      5.10 o 
   2  -1   4       61.23       75.69      2.80 o 
   3  -1   4        0.46        1.29      0.55 o 
   4  -1   4        0.16        0.10      1.06 o 
   5  -1   4        7.97        4.87      2.33 o 
   6  -1   4       19.65       18.41      1.60 o 
   7  -1   4       23.92       20.53      1.98 o 
   8  -1   4        9.13       10.93      2.14 o 
   9  -1   4       13.73       13.26      3.18 o 
  10  -1   4      100.66      114.22     12.58 o 
  11  -1   4        7.72       11.71      7.24 o 
  -9   0   4        0.17        5.49      5.15 o 
  -8   0   4       13.95       13.44      3.73 o 
  -7   0   4        3.44        3.31      2.61 o 
  -6   0   4       72.95       70.52      4.76 o 
  -5   0   4     1096.55     1071.38     24.18 o 
  -4   0   4      109.50      111.30      5.28 o 
  -3   0   4       23.78       16.47      2.34 o 
  -2   0   4      148.90      138.71      5.77 o 
  -1   0   4      201.22      219.22      5.31 o 
   0   0   4      292.44      321.38      5.51 o 
   1   0   4        1.08        1.16      0.64 o 
   2   0   4        6.07        8.21      0.79 o 
   3   0   4       40.91       34.53      1.69 o 
   4   0   4      266.28      258.15      4.41 o 
   5   0   4      381.83      448.54      7.69 o 
   6   0   4        6.99        9.22      1.23 o 
   7   0   4       31.58       25.66      3.23 o 
   8   0   4      253.37      252.56      7.27 o 
   9   0   4       44.08       38.33      4.57 o 
  10   0   4        1.95        6.72      5.00 o 
  11   0   4       41.34       22.91      7.92 o 
  12   0   4       78.33       73.56     12.58 o 
  -9   1   4       11.40       12.67      5.95 o 
  -8   1   4       56.61       47.14      5.16 o 
  -7   1   4       10.13        6.81      5.95 o 
  -6   1   4        6.51        7.66      3.47 o 
  -5   1   4        6.83        3.33      2.16 o 
  -4   1   4      976.21      974.88     22.07 o 
  -3   1   4        5.30        3.76      2.04 o 
  -2   1   4        1.05        3.37      1.48 o 
  -1   1   4     1163.06     1265.54     27.87 o 
   0   1   4      804.92      799.59     14.32 o 
   1   1   4      337.27      345.70      5.54 o 
   2   1   4     3635.17     3686.49     59.93 o 
   3   1   4      175.10      183.71      3.29 o 
   4   1   4       18.20       16.37      1.12 o 
   5   1   4       60.26       77.66      2.15 o 
   6   1   4      437.62      471.56      8.34 o 
   7   1   4      142.65      139.48      3.73 o 
   8   1   4       12.18        8.99      1.83 o 
   9   1   4       94.74       87.14      4.53 o 
  10   1   4       77.64       64.77      8.96 o 
  11   1   4       16.83       14.47      6.55 o 
  12   1   4       34.10       23.43      8.96 o 
  -9   2   4       62.44       71.21      8.97 o 
  -8   2   4        0.19       -0.67      3.37 o 
  -7   2   4        0.97        2.90      3.13 o 
  -6   2   4       59.67       55.14      5.71 o 
  -5   2   4       70.40       61.52      9.70 o 
  -4   2   4     1151.70     1118.54     25.03 o 
  -3   2   4       38.50       34.11      3.02 o 
  -2   2   4      154.75      151.36      5.42 o 
  -1   2   4       94.16       88.13      3.20 o 
   0   2   4        2.07        6.51      1.99 o 
   1   2   4      961.71     1101.27     15.78 o 
   2   2   4       32.82       50.52      2.21 o 
   3   2   4      157.74      157.75      2.96 o 
   4   2   4     2659.41     3018.91     41.10 o 
   5   2   4      134.68      146.64      3.12 o 
   6   2   4      723.03      794.24     12.96 o 
   7   2   4      513.01      489.00      9.39 o 
   8   2   4        1.97        0.20      1.89 o 
   9   2   4      722.00      733.25     22.43 o 
  10   2   4      248.00      264.52     19.90 o 
  12   2   4      156.79      190.19     16.54 o 
  -8   3   4        0.19        8.42      4.09 o 
  -7   3   4        1.10        0.89      3.16 o 
  -6   3   4        6.58        8.61      3.04 o 
  -5   3   4       13.90        8.59      4.19 o 
  -4   3   4      409.69      402.86     11.60 o 
  -3   3   4       45.78       42.33      6.85 o 
  -2   3   4      453.20      421.17     11.08 o 
  -1   3   4      192.49      203.18      5.47 o 
   0   3   4      220.47      186.39      4.82 o 
   1   3   4     2471.60     2641.51     44.87 o 
   2   3   4      278.29      325.42      5.88 o 
   3   3   4      267.80      310.14      5.28 o 
   4   3   4      230.83      225.11      4.17 o 
   5   3   4      155.72      150.35      3.31 o 
   6   3   4      236.58      230.03      4.92 o 
   7   3   4      221.41      207.29      4.50 o 
   8   3   4      194.08      211.11      9.91 o 
   9   3   4      392.64      403.16     16.62 o 
  10   3   4       29.98       29.90      5.05 o 
  11   3   4        9.99       13.95      6.72 o 
  12   3   4      115.69      175.89     16.19 o 
  -8   4   4       98.93      122.96     12.33 o 
  -7   4   4       70.63       77.21      6.45 o 
  -6   4   4      410.68      421.99     13.57 o 
  -5   4   4       80.93       73.27      5.22 o 
  -4   4   4       53.94       45.30      5.03 o 
  -3   4   4       63.17       53.42      4.04 o 
  -2   4   4      268.85      244.04     12.60 o 
  -1   4   4        3.67        1.67      1.60 o 
   0   4   4     2704.92     2912.11     50.08 o 
   1   4   4        9.74       16.51      2.65 o 
   2   4   4      111.97      120.93      6.26 o 
   3   4   4      546.20      612.83     10.36 o 
   4   4   4        8.68       22.77      1.58 o 
   5   4   4       23.76       32.91      2.29 o 
   6   4   4      632.38      631.95     11.38 o 
   7   4   4      543.99      563.94     17.84 o 
   8   4   4      778.95      765.45     23.32 o 
   9   4   4      236.84      220.61     10.48 o 
  10   4   4      130.60      145.47     14.73 o 
  11   4   4        0.43       -2.24      3.90 o 
  12   4   4        1.82        7.92      8.10 o 
  -7   5   4       19.42       23.45      5.17 o 
  -6   5   4      186.84      171.80     10.28 o 
  -5   5   4        0.01        2.40      2.81 o 
  -4   5   4        6.23        5.42      3.19 o 
  -3   5   4      197.88      177.61      7.37 o 
  -2   5   4      102.58      101.60     10.89 o 
  -1   5   4      165.77      151.79      6.09 o 
   0   5   4        0.65        0.44      1.93 o 
   1   5   4      377.06      387.30      8.76 o 
   2   5   4     1833.84     1909.62     33.65 o 
   3   5   4       34.56       39.82      2.43 o 
   4   5   4      350.99      371.16      7.17 o 
   5   5   4        0.08        1.96      1.09 o 
   6   5   4      271.12      279.70      5.81 o 
   7   5   4      503.30      510.57     16.91 o 
   8   5   4     1068.67     1109.00     32.09 o 
   9   5   4      562.22      540.09     18.86 o 
  10   5   4      215.24      215.17     11.38 o 
  11   5   4        3.47       11.64      5.05 o 
  12   5   4        6.88       -1.38      6.20 o 
  -7   6   4       29.80       37.91      7.47 o 
  -6   6   4        8.66        4.60      4.13 o 
  -5   6   4        0.34       -1.18      3.05 o 
  -4   6   4      285.47      275.16     12.68 o 
  -3   6   4        6.98        9.36      3.05 o 
  -2   6   4      110.79      106.04      5.74 o 
  -1   6   4       15.09       17.84      3.01 o 
   0   6   4        4.36        3.97      2.10 o 
   1   6   4      376.01      377.10     19.12 o 
   2   6   4     1533.96     1584.01     28.85 o 
   3   6   4        0.02        3.46      2.04 o 
   4   6   4      268.09      259.20      6.78 o 
   5   6   4      461.16      485.78     10.68 o 
   6   6   4      401.14      396.46      9.84 o 
   7   6   4        0.02        0.89      2.74 o 
   8   6   4      266.80      270.62     11.68 o 
   9   6   4      110.50      107.62      7.78 o 
  10   6   4      195.81      212.10     11.24 o 
  11   6   4       90.61      106.55      9.13 o 
  12   6   4        5.54       12.94      5.84 o 
  -6   7   4       81.07       90.34      8.22 o 
  -5   7   4        5.98        9.01      4.43 o 
  -4   7   4      106.93      119.06     14.17 o 
  -3   7   4        8.61       15.22      3.72 o 
  -2   7   4        6.38        4.67      2.81 o 
  -1   7   4        4.82        0.44      2.32 o 
   0   7   4       18.00       10.77      2.80 o 
   1   7   4      487.48      463.84     17.24 o 
   2   7   4      785.53      785.60     18.98 o 
   3   7   4        6.21        8.87      3.43 o 
   4   7   4      108.67      108.99      7.16 o 
   5   7   4      123.28      123.45      5.63 o 
   6   7   4       56.80       54.98      2.64 o 
   7   7   4       20.17       18.42      1.86 o 
   8   7   4        2.53        5.45      3.70 o 
   9   7   4       13.44       19.94      4.78 o 
  10   7   4       15.41       15.09      5.27 o 
  11   7   4      313.72      328.80     26.70 o 
  12   7   4       56.66       73.75     23.17 o 
  -5   8   4       44.92       41.02      6.40 o 
  -4   8   4      133.72      138.63      9.98 o 
  -3   8   4       35.92       41.01      5.27 o 
  -2   8   4       18.41       21.38      4.79 o 
  -1   8   4       45.73       37.35      4.51 o 
   0   8   4      245.91      251.76      9.54 o 
   1   8   4       33.22       28.85      3.89 o 
   2   8   4       40.65       41.87      6.25 o 
   3   8   4      511.24      520.43     19.57 o 
   4   8   4      180.02      181.72      9.71 o 
   5   8   4       42.06       38.35      3.79 o 
   6   8   4      281.88      285.85     10.45 o 
   7   8   4        0.35        2.23      1.74 o 
   8   8   4       13.60       20.19      4.72 o 
   9   8   4       31.80       41.58      6.13 o 
  10   8   4        3.70        6.83      4.83 o 
  11   8   4       84.65       84.14      9.08 o 
  12   8   4       80.60      100.62     10.35 o 
  -4   9   4        0.26       -1.63      4.34 o 
  -3   9   4       58.28       65.08      6.64 o 
  -2   9   4       13.94       16.22      4.35 o 
  -1   9   4        6.00        2.90      3.24 o 
   0   9   4       97.47       96.68      6.45 o 
   1   9   4      115.83      109.93      6.52 o 
   2   9   4       66.84       53.63      5.43 o 
   3   9   4       19.98       13.99      3.34 o 
   4   9   4       53.83       41.01      4.32 o 
   5   9   4        0.49        1.47      2.27 o 
   6   9   4      347.21      333.68     10.04 o 
   7   9   4       17.50       13.30      4.48 o 
   8   9   4       55.45       46.91      6.48 o 
   9   9   4       43.97       49.33      6.99 o 
  10   9   4        9.09       18.19      5.72 o 
  11   9   4        0.24        0.32      5.03 o 
  12   9   4       77.60       74.76     10.00 o 
  -3  10   4       13.78       14.57      5.38 o 
  -2  10   4       61.31       61.70      8.09 o 
  -1  10   4       10.21        7.94      4.63 o 
   0  10   4       68.92       68.76      6.38 o 
   1  10   4      245.47      274.89     13.91 o 
   2  10   4       56.59       60.16      5.62 o 
   3  10   4       22.49       18.84      3.84 o 
   4  10   4        5.88        7.28      3.13 o 
   5  10   4      143.25      133.35      6.53 o 
   6  10   4      221.09      214.17     10.75 o 
   7  10   4       41.23       45.53     10.68 o 
   8  10   4       51.73       35.42      6.45 o 
   9  10   4       98.17       99.79     11.11 o 
  10  10   4       60.30       82.14     10.25 o 
  11  10   4        8.88       21.08      6.78 o 
  -2  11   4      126.81      142.48      9.81 o 
  -1  11   4        0.62        7.92      4.85 o 
   0  11   4      115.65      120.09      8.89 o 
   1  11   4       25.48       29.79      5.34 o 
   2  11   4       47.40       57.50      6.39 o 
   3  11   4       11.37        6.48      3.90 o 
   4  11   4      285.04      317.97     12.86 o 
   5  11   4       77.37       77.14     13.90 o 
   6  11   4       79.63       80.96     11.70 o 
   7  11   4      171.49      181.07     11.49 o 
   8  11   4        6.34        7.05      5.08 o 
   9  11   4       10.41        2.84      6.46 o 
  10  11   4        0.25       -1.51      5.77 o 
  11  11   4        0.49       -0.16      7.15 o 
  -1  12   4       52.04       66.11     13.74 o 
   0  12   4        0.08        1.09      5.02 o 
   1  12   4       35.29       39.66      6.59 o 
   2  12   4        2.58        5.88      4.19 o 
   3  12   4        0.40        1.66      3.78 o 
   4  12   4        0.01        6.22      3.74 o 
   5  12   4      516.72      533.06     19.01 o 
   6  12   4       53.19       50.22      7.77 o 
   7  12   4      137.55      131.96     13.87 o 
   8  12   4       48.02       48.46      8.09 o 
   9  12   4       20.23       15.00      6.70 o 
  10  12   4       23.97       22.23      7.61 o 
   1  13   4       97.03       93.80      9.21 o 
   2  13   4       32.38       50.88      7.57 o 
   3  13   4        1.82        6.31      4.93 o 
   4  13   4       42.12       40.02      6.02 o 
   5  13   4       79.07       67.26      6.60 o 
   6  13   4        5.86        4.54      5.62 o 
   7  13   4        5.06        1.29      5.97 o 
   8  13   4       15.77       20.37      7.06 o 
   9  13   4        0.23        9.99      9.99 o 
   4  14   4       23.11       26.08      6.79 o 
   5  14   4        0.34       -5.17      7.92 o 
   6  14   4       35.79       39.28     12.23 o 
  -5 -13   5        1.76       -2.56      6.06 o 
  -4 -13   5        1.22        2.20      4.05 o 
  -3 -13   5       14.56       12.90      4.88 o 
  -2 -13   5        9.05       10.73      6.04 o 
  -1 -13   5       40.94       40.46      7.14 o 
   0 -13   5        3.84        9.41      5.54 o 
   1 -13   5        2.51        5.75      5.62 o 
  -6 -12   5       18.14       28.17      7.87 o 
  -5 -12   5        5.36        7.36      6.56 o 
  -4 -12   5       33.16       32.12      5.24 o 
  -3 -12   5       86.54       90.51      6.87 o 
  -2 -12   5       20.55       17.32      4.65 o 
  -1 -12   5      138.78      145.66      8.33 o 
   0 -12   5       90.71       81.89      6.91 o 
   1 -12   5        2.14       -3.32      4.14 o 
   2 -12   5        2.64        0.30      4.79 o 
   3 -12   5        1.29        2.47      5.08 o 
  -7 -11   5        0.08        2.24      5.85 o 
  -6 -11   5        0.01       -2.23      5.66 o 
  -5 -11   5       25.82       38.54     10.26 o 
  -4 -11   5       11.69       10.73      3.69 o 
  -3 -11   5       74.41       73.89      7.35 o 
  -2 -11   5       46.16       62.53      5.65 o 
  -1 -11   5       48.05       43.48      5.40 o 
   0 -11   5       17.18       18.92      4.17 o 
   1 -11   5       53.21       48.50      6.95 o 
   2 -11   5        0.14       -0.71      3.79 o 
   3 -11   5        6.42       12.07      5.56 o 
   4 -11   5        3.37        4.24      6.03 o 
  -8 -10   5       15.20       10.99      9.99 o 
  -7 -10   5        1.80       -3.12      5.27 o 
  -6 -10   5        0.53        2.34      5.23 o 
  -5 -10   5       86.25       90.62      6.22 o 
  -4 -10   5        7.29        6.53      3.09 o 
  -3 -10   5        2.59       -0.93      2.45 o 
  -2 -10   5       87.67       93.01      7.26 o 
  -1 -10   5      164.32      159.72     10.15 o 
   0 -10   5      163.71      165.49      7.92 o 
   1 -10   5       12.00       14.42      3.85 o 
   2 -10   5      143.79      135.42     13.61 o 
   3 -10   5       37.08       25.04      5.51 o 
   4 -10   5       31.73       19.47      5.45 o 
   5 -10   5        0.22       -3.08      6.80 o 
   6 -10   5        3.68        8.36      5.95 o 
  -8  -9   5        1.39        7.62     10.68 o 
  -7  -9   5       71.78       60.70      8.41 o 
  -6  -9   5        5.85        2.20      2.89 o 
  -5  -9   5        0.58        1.02      4.73 o 
  -4  -9   5       87.57       94.84      5.79 o 
  -3  -9   5        1.65        0.54      2.35 o 
  -2  -9   5        9.21       10.16      3.04 o 
  -1  -9   5       20.74       19.62      3.47 o 
   0  -9   5       69.41       60.48      6.95 o 
   1  -9   5        2.03        1.27      2.77 o 
   2  -9   5       34.47       32.80      4.24 o 
   3  -9   5      126.08      109.97     14.04 o 
   4  -9   5        2.38        3.82      3.72 o 
   5  -9   5        6.23        9.08      4.78 o 
   6  -9   5       29.27       41.23      7.67 o 
   7  -9   5       92.62      105.77     11.89 o 
  -9  -8   5        5.93        0.57      5.60 o 
  -8  -8   5        5.04        4.44      5.34 o 
  -7  -8   5      118.55      107.10      9.85 o 
  -6  -8   5       54.07       51.13      4.93 o 
  -5  -8   5       57.91       63.87      7.38 o 
  -4  -8   5      244.74      236.16      8.67 o 
  -3  -8   5        0.11       -1.46      1.91 o 
  -2  -8   5      217.28      195.76      7.74 o 
  -1  -8   5      504.41      499.39     13.82 o 
   0  -8   5      114.60      111.69      5.74 o 
   1  -8   5      321.95      334.22     10.58 o 
   2  -8   5      209.29      225.27      8.39 o 
   3  -8   5       10.37       11.06      4.42 o 
   4  -8   5        2.53        8.27      3.68 o 
   5  -8   5        5.74        6.89      4.82 o 
   6  -8   5        1.63        0.43      4.08 o 
   7  -8   5       10.43        8.85      5.35 o 
   8  -8   5       30.02       38.39      7.84 o 
  -9  -7   5       65.45       67.13      9.32 o 
  -8  -7   5       48.87       40.08      7.35 o 
  -7  -7   5       29.31       32.66      9.13 o 
  -6  -7   5      215.02      205.32      8.82 o 
  -5  -7   5       89.78       76.58      6.27 o 
  -4  -7   5        9.13        1.54      3.55 o 
  -3  -7   5        2.20        3.55      2.25 o 
  -2  -7   5        3.54        1.78      1.96 o 
  -1  -7   5        2.65        4.60      2.37 o 
   0  -7   5       91.84      102.25      5.12 o 
   1  -7   5        0.00        2.15      1.94 o 
   2  -7   5      354.39      353.21     10.50 o 
   3  -7   5      939.31      947.35     22.00 o 
   4  -7   5      514.45      522.04     37.47 o 
   5  -7   5       59.84       57.63      6.29 o 
   6  -7   5        6.03        9.73      4.04 o 
   7  -7   5        2.61        0.40      4.01 o 
   8  -7   5        8.05       20.29      9.73 o 
  -9  -6   5      107.51      107.57     10.78 o 
  -8  -6   5       15.76       19.96      6.63 o 
  -7  -6   5        1.82        3.60      2.87 o 
  -6  -6   5       62.71       65.28      4.93 o 
  -5  -6   5      340.01      324.39     10.41 o 
  -4  -6   5       98.17       98.94      5.35 o 
  -3  -6   5     1443.81     1408.96     30.59 o 
  -2  -6   5      237.25      227.01     11.48 o 
  -1  -6   5        8.50        6.36      2.88 o 
   0  -6   5      356.63      368.78     25.00 o 
   1  -6   5       66.94       67.49      4.62 o 
   2  -6   5       56.55       50.22      5.32 o 
   3  -6   5      681.26      628.17     12.96 o 
   4  -6   5      906.63      919.51     20.72 o 
   5  -6   5       64.59       67.14      6.04 o 
   6  -6   5       59.45       52.15      5.91 o 
   7  -6   5       17.19       12.93      4.39 o 
   8  -6   5       13.52       11.77      4.97 o 
   9  -6   5        4.09       18.52      6.04 o 
  -9  -5   5       66.28       80.70      9.44 o 
  -8  -5   5      121.12      147.74     11.20 o 
  -7  -5   5       13.32        9.84      3.13 o 
  -6  -5   5       79.61       73.32      7.41 o 
  -5  -5   5      199.33      193.44     13.39 o 
  -4  -5   5        2.13        1.21      3.00 o 
  -3  -5   5      838.79      853.59     19.98 o 
  -2  -5   5      430.37      455.10     13.72 o 
  -1  -5   5      593.24      620.25     14.99 o 
   0  -5   5      695.05      726.38     16.76 o 
   1  -5   5        0.06        2.46      1.34 o 
   2  -5   5      276.79      259.93      6.90 o 
   3  -5   5        9.04        9.17      1.59 o 
   4  -5   5       16.78       15.00      3.28 o 
   5  -5   5        2.84       -0.04      5.00 o 
   6  -5   5       31.91       29.95      4.51 o 
   7  -5   5        0.42        6.21      3.37 o 
   8  -5   5       40.45       28.00      5.32 o 
   9  -5   5       14.23        9.84      7.75 o 
  10  -5   5       38.11       35.79      6.69 o 
  -9  -4   5       38.18       36.06      7.75 o 
  -8  -4   5      197.01      208.02     12.49 o 
  -7  -4   5        3.24        0.86      2.68 o 
  -6  -4   5       19.94       19.49      3.47 o 
  -5  -4   5      133.28      141.51      6.48 o 
  -4  -4   5       68.32       73.77      4.42 o 
  -3  -4   5       18.25       18.96      2.67 o 
  -2  -4   5       81.39       79.96      5.66 o 
  -1  -4   5        4.17        3.57      1.98 o 
   0  -4   5      141.38      144.24      7.18 o 
   1  -4   5      732.86      736.71     20.27 o 
   2  -4   5      318.29      329.08      7.88 o 
   3  -4   5        1.64        3.04      1.17 o 
   4  -4   5       43.01       46.41      4.04 o 
   5  -4   5       18.60       20.61      3.54 o 
   6  -4   5       64.97       67.26      5.39 o 
   7  -4   5      486.09      480.82     16.39 o 
   8  -4   5       64.12       47.15      5.50 o 
   9  -4   5        0.65        2.69      3.73 o 
  10  -4   5        6.60        3.33      4.57 o 
  -9  -3   5        0.58       -4.44      4.44 o 
  -8  -3   5       26.36       29.11      6.45 o 
  -7  -3   5       11.36       10.23      3.11 o 
  -6  -3   5       23.83       30.55      3.70 o 
  -5  -3   5       48.19       44.53      3.95 o 
  -4  -3   5        5.69        3.78      2.43 o 
  -3  -3   5       94.75       97.15      4.66 o 
  -2  -3   5       61.44       62.50      6.94 o 
  -1  -3   5       16.59       17.81      2.15 o 
   0  -3   5      368.90      362.53      9.29 o 
   1  -3   5      276.04      318.24      7.22 o 
   2  -3   5       12.43        6.82      1.30 o 
   3  -3   5      543.16      627.81     11.86 o 
   4  -3   5        1.47        1.59      1.62 o 
   5  -3   5      110.59      113.36      5.86 o 
   6  -3   5       15.21       15.34      5.17 o 
   7  -3   5      596.34      554.89     17.37 o 
   8  -3   5      203.74      189.90      9.82 o 
   9  -3   5       29.74       34.30      6.37 o 
  10  -3   5       32.62       31.03      5.48 o 
  11  -3   5        0.61       -5.00      7.92 o 
  -9  -2   5       17.23       13.72      6.32 o 
  -8  -2   5       27.44       31.99      4.67 o 
  -7  -2   5      152.42      127.70      9.88 o 
  -6  -2   5       11.78        7.23      2.75 o 
  -5  -2   5      586.59      568.75     14.95 o 
  -4  -2   5       56.51       51.23      4.17 o 
  -3  -2   5      177.58      175.22     11.24 o 
  -2  -2   5      176.23      162.23      6.59 o 
  -1  -2   5      429.14      428.18     10.67 o 
   0  -2   5       18.46       20.04      2.24 o 
   1  -2   5     1650.02     1782.63     27.96 o 
   2  -2   5      163.39      158.18      3.85 o 
   3  -2   5      330.37      401.55     11.15 o 
   4  -2   5      120.36      139.06      5.96 o 
   5  -2   5        7.82        7.77      2.10 o 
   6  -2   5       51.27       46.41      3.93 o 
   7  -2   5      219.61      218.39      8.89 o 
   8  -2   5       68.51       80.39      5.67 o 
   9  -2   5       86.60       71.55     11.46 o 
  10  -2   5       12.91       20.30     12.06 o 
  11  -2   5        0.05        9.13      8.79 o 
  -9  -1   5       19.86       22.57      7.58 o 
  -8  -1   5       19.61       20.46      4.24 o 
  -7  -1   5       67.49       60.61      5.90 o 
  -6  -1   5       17.32       16.03      4.51 o 
  -5  -1   5      476.53      434.31     12.35 o 
  -4  -1   5       15.20       12.69      2.48 o 
  -3  -1   5      188.11      186.84      7.53 o 
  -2  -1   5      228.56      219.60      6.82 o 
  -1  -1   5       25.19       15.77      2.36 o 
   0  -1   5        0.04        1.25      1.11 o 
   1  -1   5      132.75      136.87      4.06 o 
   2  -1   5       11.20        6.35      0.99 o 
   3  -1   5      173.96      178.01      3.83 o 
   4  -1   5      111.81      128.05      3.23 o 
   5  -1   5      430.76      452.51     13.05 o 
   6  -1   5      260.43      244.56      8.52 o 
   7  -1   5       52.79       53.35      3.98 o 
   8  -1   5      169.94      173.27      7.51 o 
   9  -1   5      127.89      114.69      6.44 o 
  10  -1   5       34.50       37.38      9.13 o 
  11  -1   5       21.72       32.21      9.30 o 
  12  -1   5        5.24        0.69      7.58 o 
  -9   0   5       60.90       78.70      9.86 o 
  -8   0   5       15.43       20.05      4.38 o 
  -7   0   5        0.08        0.17      2.64 o 
  -6   0   5        0.85        2.96      2.57 o 
  -5   0   5       49.18       43.54      7.01 o 
  -4   0   5      477.64      489.80     13.15 o 
  -3   0   5       66.49       62.10      6.11 o 
  -2   0   5       68.62       70.27      3.68 o 
  -1   0   5      136.41      183.82      5.09 o 
   0   0   5      789.82      768.35     14.44 o 
   1   0   5       97.98      104.55      3.22 o 
   2   0   5        3.84        0.78      0.69 o 
   3   0   5      165.72      189.21      3.57 o 
   4   0   5     1354.06     1470.38     20.58 o 
   5   0   5     1242.88     1437.67     20.28 o 
   6   0   5       13.90       14.65      2.29 o 
   7   0   5      114.26      102.05      3.33 o 
   8   0   5      121.17      114.84      4.33 o 
   9   0   5       86.17       85.85     14.21 o 
  10   0   5      133.80      123.17     12.23 o 
  11   0   5        9.91       18.78      7.75 o 
  12   0   5       62.75       60.98     11.20 o 
  -8   1   5       52.90       56.15     10.15 o 
  -7   1   5        1.40        0.44      2.85 o 
  -6   1   5       83.18       81.05      5.55 o 
  -5   1   5       79.11       72.23      5.47 o 
  -4   1   5        5.87        0.14      1.86 o 
  -3   1   5      234.32      234.63      8.49 o 
  -2   1   5      224.56      251.95     13.30 o 
  -1   1   5       53.34       68.07      4.46 o 
   0   1   5     1048.88     1143.98     20.54 o 
   1   1   5       98.50      102.78      2.88 o 
   2   1   5      245.92      288.34      9.03 o 
   3   1   5       67.47       54.72      2.03 o 
   4   1   5     1766.92     1938.66     26.78 o 
   5   1   5      143.81      152.39      3.22 o 
   6   1   5       47.61       40.80      1.97 o 
   7   1   5      184.70      184.37      4.37 o 
   8   1   5       11.40        8.76      1.77 o 
   9   1   5        3.13        3.51      1.73 o 
  10   1   5       31.26       47.55      7.92 o 
  11   1   5        1.01        6.72      6.03 o 
  12   1   5      180.96      208.79     17.74 o 
  -8   2   5       11.35       10.90      4.59 o 
  -7   2   5       34.46       30.99      4.71 o 
  -6   2   5        3.26        3.86      3.53 o 
  -5   2   5      306.16      298.76     16.68 o 
  -4   2   5     1756.69     1753.81     37.33 o 
  -3   2   5        0.27       -1.07      1.57 o 
  -2   2   5      264.49      222.94      7.17 o 
  -1   2   5       53.25       59.15      3.03 o 
   0   2   5        1.95        4.59      1.19 o 
   1   2   5      112.24      111.90      3.03 o 
   2   2   5      699.87      689.77     18.37 o 
   3   2   5        8.45       13.32      1.53 o 
   4   2   5       77.11       67.19      2.31 o 
   5   2   5      186.93      178.78      3.68 o 
   6   2   5      158.54      162.42      4.48 o 
   7   2   5       40.65       38.45      2.07 o 
   8   2   5       56.33       58.59      2.71 o 
   9   2   5      290.51      284.14     11.63 o 
  11   2   5        1.84        5.51      5.86 o 
  12   2   5       17.85       25.32      9.30 o 
  -8   3   5       45.37       47.04      6.52 o 
  -7   3   5        3.09        2.69      4.00 o 
  -6   3   5       27.01       25.67      5.56 o 
  -5   3   5       24.25       20.11      3.50 o 
  -4   3   5        0.02        0.45      2.17 o 
  -3   3   5      161.94      159.59     10.46 o 
  -2   3   5       86.13       85.25      4.40 o 
  -1   3   5       60.71       68.32      3.72 o 
   0   3   5       79.33      109.13      3.68 o 
   1   3   5       12.89        9.08      1.35 o 
   2   3   5     1263.95     1383.52     28.06 o 
   3   3   5      527.94      589.61     12.92 o 
   4   3   5      851.50      856.12     13.67 o 
   5   3   5       46.53       43.64      1.90 o 
   6   3   5       44.35       39.51      1.84 o 
   7   3   5      100.25      111.08      3.36 o 
   8   3   5      918.77      952.65     16.95 o 
   9   3   5       83.62       86.48      9.13 o 
  10   3   5       37.07       44.96      8.27 o 
  11   3   5       22.39       23.26      7.92 o 
  -7   4   5      155.16      178.34      9.35 o 
  -6   4   5        0.22       -0.16      3.27 o 
  -5   4   5        6.43        1.02      2.74 o 
  -4   4   5       17.52       12.20      5.98 o 
  -3   4   5       55.79       50.94      7.28 o 
  -2   4   5      166.60      166.04      8.37 o 
  -1   4   5      361.30      340.17      9.79 o 
   0   4   5      432.07      432.80      9.56 o 
   1   4   5       17.47       20.23      2.76 o 
   2   4   5      109.64      112.41      5.26 o 
   3   4   5      575.78      641.88     12.17 o 
   4   4   5       46.09       60.57      2.27 o 
   5   4   5      136.26      105.90      2.96 o 
   6   4   5      872.13      925.31     14.89 o 
   7   4   5      113.52      119.51      3.24 o 
   8   4   5      854.08      911.28     26.67 o 
   9   4   5      116.95      156.94     12.06 o 
  11   4   5       44.12       36.78      5.86 o 
  12   4   5      103.80      125.24     13.44 o 
  13   4   5        0.05        0.86      7.24 o 
  -7   5   5       10.50       14.52      5.30 o 
  -6   5   5        4.52        2.76      3.77 o 
  -5   5   5        7.55        9.37      3.64 o 
  -4   5   5       95.53       84.74      6.01 o 
  -3   5   5       40.08       26.45      3.76 o 
  -2   5   5       93.72       76.94      5.02 o 
  -1   5   5      893.20      877.03     20.67 o 
   0   5   5     1581.77     1600.88     33.96 o 
   1   5   5       84.55       74.21      3.33 o 
   2   5   5     1550.21     1554.44     27.88 o 
   3   5   5        9.09        7.57      1.69 o 
   4   5   5      123.14      141.34      4.27 o 
   5   5   5       35.36       33.89      2.02 o 
   6   5   5      599.22      550.30      9.62 o 
   7   5   5        1.24        1.03      0.93 o 
   8   5   5      776.47      784.51     23.85 o 
  10   5   5      197.36      233.74     11.43 o 
  11   5   5      128.12      153.93     18.09 o 
  12   5   5      138.49      132.82     13.78 o 
  13   5   5       27.00       21.36      9.65 o 
  -6   6   5      202.88      212.14     12.44 o 
  -5   6   5       17.95       11.72      4.51 o 
  -4   6   5      207.64      220.95     10.74 o 
  -3   6   5       95.16       97.06      6.11 o 
  -2   6   5      216.11      235.19      8.99 o 
  -1   6   5       21.88       20.25      3.28 o 
   0   6   5      806.77      786.57     19.00 o 
   1   6   5      333.58      329.06     10.14 o 
   2   6   5      885.44      952.19     18.53 o 
   3   6   5        0.70        0.52      1.43 o 
   4   6   5      246.34      244.40      6.47 o 
   5   6   5      236.43      232.23      6.56 o 
   6   6   5      220.40      211.31      7.46 o 
   7   6   5       49.88       39.44      2.78 o 
   8   6   5       33.94       23.24      4.26 o 
   9   6   5        0.05       -0.51      3.22 o 
  10   6   5      192.56      208.03     11.01 o 
  11   6   5      103.77      126.85     16.45 o 
  12   6   5       24.67       33.99      6.98 o 
  -5   7   5        0.86        3.14      4.32 o 
  -4   7   5        6.09        0.37      4.07 o 
  -3   7   5      202.22      199.41     12.48 o 
  -2   7   5       26.84       29.23      4.25 o 
  -1   7   5        7.44        0.98      2.53 o 
   0   7   5       51.95       50.43      4.51 o 
   1   7   5       65.70       62.35      5.84 o 
   2   7   5      133.90      129.32     13.01 o 
   3   7   5       49.37       40.20      3.75 o 
   4   7   5      166.03      158.39      6.21 o 
   5   7   5      131.93      128.16      5.77 o 
   6   7   5      557.93      579.49     14.04 o 
   7   7   5       57.39       47.60      3.12 o 
   8   7   5       17.79       20.16      6.55 o 
   9   7   5       76.20       76.77      6.86 o 
  10   7   5      304.91      321.94     14.35 o 
  11   7   5        7.60        4.57      4.51 o 
  12   7   5       48.78       57.45      9.73 o 
  -5   8   5       42.74       60.64     13.95 o 
  -4   8   5      117.00      135.61      8.75 o 
  -3   8   5       16.92       18.05      6.10 o 
  -2   8   5       42.46       43.53      5.34 o 
  -1   8   5       31.49       29.26      4.96 o 
   0   8   5      122.48      129.88      6.98 o 
   1   8   5       42.22       44.40      4.70 o 
   2   8   5      108.34       96.21      5.66 o 
   3   8   5      239.57      235.78      8.62 o 
   4   8   5       35.53       40.78      4.12 o 
   5   8   5       55.18       60.47      6.62 o 
   6   8   5      367.27      327.43      9.58 o 
   7   8   5       53.75       46.26      3.56 o 
   8   8   5       76.83       79.73      7.00 o 
   9   8   5      103.55      114.72      8.46 o 
  10   8   5       51.49       54.24     14.64 o 
  11   8   5        9.15        8.30      8.27 o 
  12   8   5      216.43      225.59     26.62 o 
  -4   9   5       77.85       75.39      8.21 o 
  -3   9   5       38.69       48.83     11.18 o 
  -2   9   5       13.65       13.42      4.19 o 
  -1   9   5        0.71        1.25      3.08 o 
   0   9   5      117.76      134.20      7.92 o 
   1   9   5      389.53      385.44     15.54 o 
   2   9   5      392.43      390.31     12.67 o 
   3   9   5      106.47       99.37      8.86 o 
   4   9   5     1199.09     1235.11     28.62 o 
   5   9   5        0.80        0.26      2.55 o 
   6   9   5      254.83      241.58      8.31 o 
   7   9   5       54.94       54.43      6.08 o 
   8   9   5       89.36      106.41      8.20 o 
   9   9   5       77.29       55.97      7.05 o 
  10   9   5        1.09        6.12      4.92 o 
  11   9   5        0.13       -4.16      7.06 o 
  12   9   5        9.31        2.32      5.69 o 
  -3  10   5       10.67       13.62      5.70 o 
  -2  10   5       98.94      110.89      8.69 o 
  -1  10   5        0.45       -2.76      4.06 o 
   0  10   5       32.33       28.90      5.12 o 
   1  10   5        4.17        7.37      6.18 o 
   2  10   5       73.21       70.67      6.01 o 
   3  10   5       18.04       12.82      3.79 o 
   4  10   5        8.22        6.45      3.21 o 
   5  10   5       16.56       14.29      4.10 o 
   6  10   5      175.61      177.35      7.47 o 
   7  10   5        4.39        5.84      4.74 o 
   8  10   5       16.39       18.70      5.26 o 
   9  10   5        4.80        3.09      4.91 o 
  10  10   5       14.54        6.21      5.59 o 
  11  10   5       11.71       15.37      6.37 o 
  -1  11   5       94.82      122.22      9.28 o 
   0  11   5      184.39      205.94     18.09 o 
   1  11   5       21.60       26.27      5.36 o 
   2  11   5        3.59        6.50      3.83 o 
   3  11   5        0.42        2.05      3.77 o 
   4  11   5        2.26       -3.03      3.03 o 
   5  11   5      179.38      178.32      9.68 o 
   6  11   5       39.68       27.70      4.19 o 
   7  11   5        6.22       11.95      7.24 o 
   8  11   5       23.98       29.15      6.25 o 
   9  11   5       10.94        7.66      5.50 o 
  10  11   5       43.01       19.47     10.85 o 
  11  11   5       20.58       31.35     12.58 o 
   0  12   5      188.53      232.05     15.38 o 
   1  12   5        5.88        3.15      4.90 o 
   2  12   5        0.47        1.40      4.58 o 
   3  12   5        0.74        3.12      4.59 o 
   4  12   5       13.83       11.72      5.07 o 
   5  12   5        4.24       -0.28      3.83 o 
   6  12   5       23.90       26.53     10.85 o 
   7  12   5       26.97       23.95     10.51 o 
   8  12   5       36.66       24.46     10.68 o 
   9  12   5        0.12       -2.93      8.44 o 
  10  12   5        0.74        0.86      9.65 o 
   2  13   5       24.35       14.23     10.59 o 
   3  13   5       31.84       29.79      7.83 o 
   4  13   5        0.31       -4.31      6.20 o 
   5  13   5        0.14       -1.05      4.63 o 
   6  13   5       84.90       96.13     15.50 o 
   7  13   5        8.19        0.00      8.61 o 
   8  13   5       28.59       43.41     13.61 o 
  -3 -13   6        0.13        4.63      4.57 o 
  -2 -13   6       86.33      107.77      9.36 o 
  -1 -13   6       38.46       41.37      7.36 o 
   0 -13   6       61.39       52.34      7.89 o 
  -5 -12   6       12.60       10.99     10.42 o 
  -4 -12   6       62.67       60.10      6.39 o 
  -3 -12   6       60.76       57.73      6.36 o 
  -2 -12   6       11.81       11.73      4.23 o 
  -1 -12   6       45.49       61.69      6.49 o 
   0 -12   6        2.26        0.96      4.20 o 
   1 -12   6       31.36       42.02     13.26 o 
   2 -12   6       16.88       10.73      5.89 o 
   3 -12   6        8.62        2.98      5.64 o 
  -6 -11   6       10.13        9.95      7.32 o 
  -5 -11   6       30.05       26.31      4.93 o 
  -4 -11   6       59.08       63.49      5.93 o 
  -3 -11   6        0.03        1.19      3.37 o 
  -2 -11   6       86.38       74.85      6.38 o 
  -1 -11   6       48.15       42.32      5.42 o 
   0 -11   6       10.60       13.93      4.87 o 
   1 -11   6       38.29       31.26      6.02 o 
   2 -11   6       27.86       39.13      6.83 o 
   3 -11   6        5.10        9.48      5.77 o 
   4 -11   6        3.66        2.90      5.37 o 
  -7 -10   6        5.46        5.05      6.50 o 
  -6 -10   6        6.25       12.97      6.02 o 
  -5 -10   6       10.12        2.75      5.42 o 
  -4 -10   6       24.58       22.35      4.19 o 
  -3 -10   6       18.11       14.65      5.64 o 
  -2 -10   6        0.00        1.68      2.82 o 
  -1 -10   6       98.21       99.21      7.67 o 
   0 -10   6       82.26       87.31      6.10 o 
   1 -10   6      119.33      118.00     10.36 o 
   2 -10   6       81.66       81.26      7.39 o 
   3 -10   6       61.78       75.39      7.65 o 
   4 -10   6        2.42        4.63      4.97 o 
   5 -10   6        2.45        2.40      4.81 o 
   6 -10   6        0.97       10.96      6.34 o 
  -8  -9   6      142.22      139.56     17.14 o 
  -7  -9   6       28.57       40.38     16.88 o 
  -6  -9   6       51.67       52.84      8.09 o 
  -5  -9   6       92.53       95.65      6.43 o 
  -4  -9   6      104.85       92.83      9.02 o 
  -3  -9   6       15.18       17.82      3.70 o 
  -2  -9   6       32.88       32.14      4.05 o 
  -1  -9   6      199.50      206.44      8.43 o 
   0  -9   6        0.13        0.05      2.41 o 
   1  -9   6       15.36        9.16      3.22 o 
   2  -9   6       40.97       36.65      6.02 o 
   3  -9   6       93.55       88.24      7.51 o 
   4  -9   6        2.72        7.30      4.43 o 
   5  -9   6        2.78        1.21      3.97 o 
   6  -9   6       31.42       31.41      6.86 o 
   7  -9   6        3.15       13.56      6.25 o 
  -8  -8   6       38.11       47.84      9.06 o 
  -7  -8   6        3.93       -1.14      4.61 o 
  -6  -8   6       12.12       10.85      3.60 o 
  -5  -8   6        5.86        5.96      3.01 o 
  -4  -8   6      100.13       89.61     19.81 o 
  -3  -8   6       49.93       44.18      7.08 o 
  -2  -8   6       15.59       16.45      3.14 o 
  -1  -8   6      158.95      113.46      6.03 o 
   0  -8   6        5.06        8.61      2.88 o 
   1  -8   6      153.68      129.22      6.32 o 
   2  -8   6      100.83       88.72      5.44 o 
   3  -8   6       13.25        5.53      3.27 o 
   4  -8   6      192.40      161.79      9.63 o 
   5  -8   6        0.24        2.82      3.59 o 
   6  -8   6        1.07        0.53      3.95 o 
   7  -8   6        3.28        5.32      4.74 o 
   8  -8   6        1.57       10.85      5.82 o 
  -8  -7   6        2.45        2.27      5.41 o 
  -7  -7   6       52.74       59.51      8.33 o 
  -6  -7   6        0.65       -2.64      2.64 o 
  -5  -7   6      137.09      132.87      6.90 o 
  -4  -7   6       47.39       37.68      5.31 o 
  -3  -7   6       49.27       50.16      4.28 o 
  -2  -7   6      274.09      288.01      9.49 o 
  -1  -7   6       40.38       27.13      3.36 o 
   0  -7   6      122.51      123.52      5.82 o 
   1  -7   6        2.78       -0.76      2.21 o 
   2  -7   6        9.70       11.42      2.64 o 
   3  -7   6      142.50      149.81     23.95 o 
   4  -7   6        2.93        2.36      3.37 o 
   5  -7   6       74.55       55.43      6.05 o 
   6  -7   6        2.46        3.16      3.52 o 
   7  -7   6       55.96       61.44      7.04 o 
   8  -7   6      145.57      148.53     14.64 o 
  -9  -6   6        6.83        5.92      6.45 o 
  -8  -6   6       60.01       48.06     11.37 o 
  -7  -6   6        0.08        7.39      4.87 o 
  -6  -6   6        4.64        3.31      2.71 o 
  -5  -6   6       12.31       11.45      3.11 o 
  -4  -6   6      512.77      511.79     14.27 o 
  -3  -6   6       25.94       29.63      7.41 o 
  -2  -6   6       56.75       58.55      4.11 o 
  -1  -6   6        7.87        9.86      2.34 o 
   0  -6   6      301.05      307.01      9.32 o 
   1  -6   6       16.48       13.03      2.45 o 
   2  -6   6      243.55      247.48      8.00 o 
   3  -6   6        4.81        9.16      2.24 o 
   4  -6   6      114.23      132.24     10.16 o 
   5  -6   6        0.98        0.54      5.25 o 
   6  -6   6       14.03        7.83      3.79 o 
   7  -6   6       56.10       68.98     10.25 o 
   8  -6   6       41.58       53.63     13.26 o 
   9  -6   6       42.05       50.55     18.00 o 
  -9  -5   6       23.73       31.13      7.97 o 
  -8  -5   6       60.99       75.62     11.71 o 
  -7  -5   6        6.48        4.99      3.22 o 
  -6  -5   6        3.30        7.05      2.97 o 
  -5  -5   6        0.12        0.84      2.36 o 
  -4  -5   6       64.02       56.67      4.43 o 
  -3  -5   6       68.77       73.40      4.75 o 
  -2  -5   6        0.86        0.42      1.63 o 
  -1  -5   6        2.50        2.89      2.01 o 
   0  -5   6      260.78      262.20     10.11 o 
   1  -5   6      368.27      367.42     12.78 o 
   2  -5   6      131.63      117.24      6.99 o 
   3  -5   6      308.55      279.78     13.75 o 
   4  -5   6      258.68      250.70     16.02 o 
   5  -5   6      496.55      484.96     16.30 o 
   6  -5   6      231.87      234.88     10.47 o 
   7  -5   6      182.88      188.84      9.67 o 
   8  -5   6        8.08       12.81      9.22 o 
   9  -5   6        0.05        4.54      4.07 o 
  10  -5   6       30.37       34.36      9.82 o 
  -9  -4   6       20.80       25.66      7.68 o 
  -8  -4   6       32.91       39.54      7.49 o 
  -7  -4   6      150.12      157.46      7.84 o 
  -6  -4   6       53.16       57.49      4.95 o 
  -5  -4   6       64.41       52.86      4.49 o 
  -4  -4   6       39.83       41.47      7.38 o 
  -3  -4   6      399.95      378.39     11.02 o 
  -2  -4   6      230.67      236.44     10.01 o 
  -1  -4   6      289.57      284.93      9.70 o 
   0  -4   6       21.78       18.77      2.56 o 
   1  -4   6      439.05      449.72     11.33 o 
   2  -4   6      140.92      158.30      5.20 o 
   3  -4   6        0.88        4.36      1.26 o 
   4  -4   6       11.66       15.07      3.00 o 
   5  -4   6      395.99      352.22     18.95 o 
   6  -4   6      194.15      191.05     15.85 o 
   7  -4   6        0.01        0.93      2.87 o 
   8  -4   6       42.66       47.66      5.59 o 
   9  -4   6        0.26        0.70      3.31 o 
  10  -4   6        6.05       14.03      4.96 o 
  -9  -3   6       22.96       31.75      7.75 o 
  -8  -3   6       13.66       11.42      6.46 o 
  -7  -3   6       16.08        5.70      3.28 o 
  -6  -3   6      230.88      235.55      9.17 o 
  -5  -3   6      295.53      280.24     10.77 o 
  -4  -3   6      198.80      196.12      7.69 o 
  -3  -3   6      709.51      725.41     31.92 o 
  -2  -3   6       44.17       49.20      3.54 o 
  -1  -3   6      148.85      140.33      5.46 o 
   0  -3   6      731.63      785.75     17.65 o 
   1  -3   6        0.42        0.99      1.25 o 
   2  -3   6       47.59       64.33      2.96 o 
   3  -3   6      846.14      874.68     16.28 o 
   4  -3   6       11.86       12.86      3.36 o 
   5  -3   6       41.45       39.44      3.85 o 
   6  -3   6       99.77       90.47      9.47 o 
   7  -3   6      248.46      238.08      9.93 o 
   8  -3   6       18.97       22.75      4.04 o 
   9  -3   6      126.42      131.41      9.65 o 
  10  -3   6       10.30        5.12      4.05 o 
  11  -3   6       57.13       57.71     12.58 o 
  -8  -2   6      154.50      174.35     13.52 o 
  -7  -2   6        0.24        0.54      4.11 o 
  -6  -2   6        3.80        5.27      2.76 o 
  -5  -2   6        0.15        1.54      2.48 o 
  -4  -2   6       73.82       62.40      7.24 o 
  -3  -2   6       56.15       49.81      3.77 o 
  -2  -2   6      164.80      169.12      6.18 o 
  -1  -2   6      489.51      507.29     12.64 o 
   0  -2   6       20.06       14.90      1.94 o 
   1  -2   6       22.35       26.16      2.15 o 
   2  -2   6        0.02        0.44      1.00 o 
   3  -2   6      335.55      337.31      6.60 o 
   4  -2   6       61.95       50.44      1.99 o 
   5  -2   6        3.30        3.07      1.79 o 
   6  -2   6       75.44       74.42      6.12 o 
   7  -2   6        1.83        0.58      2.06 o 
   8  -2   6      361.89      364.45     12.79 o 
   9  -2   6      131.51      107.91     11.37 o 
  10  -2   6      108.42       84.68      7.49 o 
  11  -2   6        8.72        2.76      7.58 o 
  -8  -1   6       54.66       51.47      5.82 o 
  -7  -1   6        0.28       -2.59      3.04 o 
  -6  -1   6       26.62       30.51      5.65 o 
  -5  -1   6       27.24       23.23      3.60 o 
  -4  -1   6      403.36      417.34     12.09 o 
  -3  -1   6        5.09        2.81      1.75 o 
  -2  -1   6       13.55        8.03      2.05 o 
  -1  -1   6       93.01      103.49      6.06 o 
   0  -1   6       79.38       94.21      3.59 o 
   1  -1   6       18.64       23.64      2.06 o 
   2  -1   6      373.85      404.89      7.62 o 
   3  -1   6       11.91       11.57      1.26 o 
   4  -1   6      171.50      156.39      3.68 o 
   5  -1   6       95.43       94.48      4.85 o 
   6  -1   6        5.57        6.48      1.98 o 
   7  -1   6       66.42       56.94      7.84 o 
   8  -1   6      151.39      152.55      7.10 o 
   9  -1   6      334.38      304.22     11.24 o 
  10  -1   6      134.82      118.01     12.58 o 
  11  -1   6       28.10       17.57      8.27 o 
  12  -1   6       34.86       44.27     12.92 o 
  -8   0   6        0.07       -1.30      3.54 o 
  -7   0   6       12.72       13.14      3.84 o 
  -6   0   6       37.60       34.33      4.51 o 
  -5   0   6        3.54        1.32      2.50 o 
  -4   0   6      567.88      563.06     26.54 o 
  -3   0   6        1.90       -0.74      1.66 o 
  -2   0   6        1.99        3.61      1.81 o 
  -1   0   6      292.58      315.70      8.79 o 
   0   0   6       68.35       59.71      2.85 o 
   1   0   6     2630.02     2844.74     48.38 o 
   2   0   6      458.34      507.43      8.98 o 
   3   0   6       52.76       55.15      2.36 o 
   4   0   6        7.76        9.55      1.20 o 
   5   0   6        1.58        1.21      1.02 o 
   6   0   6        1.94        2.53      1.02 o 
   7   0   6      321.72      337.69      7.08 o 
   8   0   6       87.16       73.13      3.26 o 
   9   0   6        0.62       -0.79      2.10 o 
  10   0   6        1.47       -3.96      3.96 o 
  11   0   6        3.39       -3.10      6.20 o 
  12   0   6       86.35      104.57     13.78 o 
  -8   1   6       16.54       16.42      6.18 o 
  -7   1   6       13.23       13.90      4.08 o 
  -6   1   6       12.27       11.36      5.32 o 
  -5   1   6      184.74      177.23      7.72 o 
  -4   1   6      170.33      182.78     12.22 o 
  -3   1   6        0.93        2.58      1.99 o 
  -2   1   6       28.25       26.99      2.93 o 
  -1   1   6        3.64        3.43      1.59 o 
   0   1   6      139.84      179.13      4.88 o 
   1   1   6      112.74      104.69      3.23 o 
   2   1   6      738.93      727.22     15.56 o 
   3   1   6      369.30      435.87      7.70 o 
   4   1   6       76.34       81.46      2.71 o 
   5   1   6       86.51       86.12      2.80 o 
   6   1   6       39.88       39.47      3.13 o 
   7   1   6      277.56      274.52      7.11 o 
   8   1   6      876.05      952.67     20.36 o 
   9   1   6      265.62      267.02      9.36 o 
  10   1   6        6.34        6.20      5.86 o 
  11   1   6       28.67       31.53      8.96 o 
  12   1   6       37.34       39.11     10.16 o 
  -7   2   6        1.60        1.66      3.61 o 
  -6   2   6        2.91        1.33      3.89 o 
  -5   2   6        2.31       -0.03      2.55 o 
  -4   2   6        6.76        3.22      2.36 o 
  -3   2   6      450.27      422.07     11.96 o 
  -2   2   6      271.77      279.33      8.64 o 
  -1   2   6        6.96        3.34      1.72 o 
   0   2   6       92.66       87.05      4.00 o 
   1   2   6     1044.74     1162.69     20.87 o 
   2   2   6      219.97      186.08      7.23 o 
   3   2   6     1580.37     1649.43     40.29 o 
   4   2   6       21.37       28.20      1.57 o 
   5   2   6       81.06       93.12      2.57 o 
   6   2   6        4.90        7.66      1.21 o 
   7   2   6      111.55       94.95      3.10 o 
   8   2   6      334.94      361.74      9.28 o 
   9   2   6        0.20        4.30      2.97 o 
  10   2   6       16.42       17.92      5.86 o 
  11   2   6       13.89        7.92      6.37 o 
  12   2   6      109.21      125.59     13.78 o 
  -7   3   6       30.20       34.67      5.54 o 
  -6   3   6       12.97       15.23      4.04 o 
  -5   3   6       48.10       49.50      6.73 o 
  -4   3   6      123.09      115.60      6.33 o 
  -3   3   6      297.94      277.21      9.35 o 
  -2   3   6       59.44       53.87      3.93 o 
  -1   3   6      111.04      108.45      4.88 o 
   0   3   6      526.58      550.48     11.53 o 
   1   3   6      119.46      109.78      3.53 o 
   2   3   6       42.71       55.86      4.17 o 
   3   3   6       79.20       58.17      6.12 o 
   4   3   6      448.33      466.06     13.78 o 
   5   3   6       24.22       20.81      2.21 o 
   6   3   6     2156.81     2241.90     37.35 o 
   7   3   6       98.08       91.79      3.13 o 
   8   3   6        0.89       -0.17      2.31 o 
   9   3   6      192.27      205.16      9.38 o 
  10   3   6       16.14       13.07      3.95 o 
  12   3   6      152.02      184.16     15.68 o 
  -6   4   6       61.56       71.83      6.60 o 
  -5   4   6       33.54       29.75      4.60 o 
  -4   4   6        5.38        4.41      2.87 o 
  -3   4   6       24.08       20.26      3.38 o 
  -2   4   6     1679.53     1674.85     36.11 o 
  -1   4   6      492.24      480.76     15.46 o 
   0   4   6      335.22      325.86      8.00 o 
   1   4   6      178.14      175.27      4.96 o 
   2   4   6      100.13       86.97      6.94 o 
   3   4   6        0.28        1.05      1.90 o 
   4   4   6      358.40      337.15     11.24 o 
   5   4   6      175.91      188.35      9.21 o 
   6   4   6     1035.58     1106.15     18.73 o 
   7   4   6      140.73      158.37      4.19 o 
   9   4   6       68.06       69.48      6.08 o 
  11   4   6       84.87      135.06     12.58 o 
  12   4   6      167.85      200.35     16.71 o 
  13   4   6        0.34        3.45      7.75 o 
  -6   5   6      102.28      104.37      8.04 o 
  -5   5   6       89.23       82.75      9.99 o 
  -4   5   6       42.04       45.87      5.11 o 
  -3   5   6       31.43       30.88      4.80 o 
  -2   5   6      129.69      128.49      6.46 o 
  -1   5   6      185.57      151.38     11.07 o 
   0   5   6       22.09       24.66      4.50 o 
   1   5   6      269.76      274.05      7.07 o 
   2   5   6      166.42      181.79      5.10 o 
   3   5   6      309.27      294.58      7.19 o 
   4   5   6     1178.75     1217.95     22.07 o 
   5   5   6        1.94        3.08      1.55 o 
   6   5   6      109.57      133.27      8.68 o 
   7   5   6      383.10      366.68      7.68 o 
   8   5   6       12.97       12.34      2.04 o 
   9   5   6       22.09       18.63      4.07 o 
  10   5   6       10.76       21.36      6.72 o 
  11   5   6       37.61       55.44     10.59 o 
  12   5   6        2.19        6.03      6.72 o 
  13   5   6       32.79       21.19      9.65 o 
  -5   6   6       49.30       50.99      6.56 o 
  -4   6   6       77.24       78.01      6.63 o 
  -3   6   6       81.85       77.60      5.99 o 
  -2   6   6      195.90      184.24     11.88 o 
  -1   6   6       20.67       13.10      4.75 o 
   0   6   6      165.70      160.28      6.87 o 
   1   6   6      286.25      288.15      9.25 o 
   2   6   6       28.60       26.17      2.67 o 
   3   6   6      136.68      127.48      4.31 o 
   4   6   6       38.34       32.56      3.33 o 
   5   6   6        0.11       -0.37      1.49 o 
   6   6   6        0.78        1.88      3.70 o 
   7   6   6      358.37      373.87     11.12 o 
   8   6   6      168.06      171.20      8.60 o 
   9   6   6        0.36        0.96      3.23 o 
  10   6   6      532.18      550.78     19.61 o 
  11   6   6        1.11        7.76      4.73 o 
  12   6   6       59.78       56.33     10.68 o 
  -5   7   6        8.88        3.00      5.22 o 
  -4   7   6       80.45       76.26      7.25 o 
  -3   7   6        1.54        1.69      3.29 o 
  -2   7   6       54.25       55.88      5.37 o 
  -1   7   6       34.36       27.93      4.20 o 
   0   7   6        3.62        3.22      2.52 o 
   1   7   6      538.70      554.05     15.11 o 
   2   7   6     2642.34     2706.46     55.53 o 
   3   7   6      491.17      507.14     11.46 o 
   4   7   6      465.12      427.76      9.93 o 
   5   7   6       59.18       51.56      4.10 o 
   6   7   6      132.47      115.82      5.25 o 
   7   7   6      126.28      125.22      5.15 o 
   8   7   6      518.09      473.09     16.75 o 
   9   7   6       81.20       64.18      6.37 o 
  10   7   6      538.58      534.02     19.52 o 
  11   7   6       26.21       29.66      6.29 o 
  12   7   6        5.41        5.99      5.59 o 
  -4   8   6      211.34      212.67     24.83 o 
  -3   8   6      106.27      114.43      8.11 o 
  -2   8   6       58.37       57.78      5.86 o 
  -1   8   6      112.16      126.77     12.05 o 
   0   8   6       53.28       56.50      5.24 o 
   1   8   6       22.32       25.88      3.89 o 
   2   8   6     1062.47     1055.40     26.17 o 
   3   8   6       85.84       85.52      5.52 o 
   4   8   6       84.88       82.42      5.25 o 
   5   8   6        0.07       -1.04      2.15 o 
   6   8   6       11.69       14.24      3.87 o 
   7   8   6      171.36      159.69      8.33 o 
   8   8   6      121.22      119.37      7.90 o 
   9   8   6      110.05       88.77      7.57 o 
  10   8   6       32.98       24.18      6.29 o 
  11   8   6        9.10        5.22      4.99 o 
  12   8   6       89.00       86.31     15.33 o 
  -3   9   6       19.29       10.82      5.28 o 
  -2   9   6        1.47       10.36      4.42 o 
  -1   9   6       65.57       68.30      6.72 o 
   0   9   6       62.98       61.05      7.65 o 
   1   9   6       22.89       28.69      7.74 o 
   2   9   6       19.89       20.25      5.95 o 
   3   9   6      106.07       92.30      6.23 o 
   4   9   6       92.23       87.17      5.69 o 
   5   9   6      199.76      204.84      8.13 o 
   6   9   6       95.11       96.70      5.65 o 
   7   9   6       13.89       14.54      2.95 o 
   8   9   6       55.65       57.56      6.83 o 
   9   9   6       25.93       18.67      5.21 o 
  10   9   6        8.16        7.92      8.10 o 
  11   9   6       57.94       55.99     13.44 o 
  12   9   6        0.87       -3.96      8.27 o 
  -2  10   6       15.60       24.39      7.33 o 
  -1  10   6       13.56       10.10      4.98 o 
   0  10   6      199.71      191.06     21.24 o 
   1  10   6       11.44       13.27      5.28 o 
   2  10   6        0.34        4.36      3.70 o 
   3  10   6       10.94        9.65      3.57 o 
   4  10   6       68.39       64.14      5.75 o 
   5  10   6      351.17      324.95     11.28 o 
   6  10   6       91.36       87.43     10.25 o 
   7  10   6        3.07        1.89      6.37 o 
   8  10   6       12.58       19.47      8.44 o 
   9  10   6        1.49       10.51      7.92 o 
  10  10   6        1.11        1.89      8.44 o 
  11  10   6       58.39       47.55     13.26 o 
  -1  11   6        0.40        9.83      6.47 o 
   0  11   6       47.63       55.84      9.08 o 
   1  11   6       16.28       11.94      5.86 o 
   2  11   6        0.64       -0.93      6.98 o 
   3  11   6       66.67       68.66      8.58 o 
   4  11   6        6.37        6.82      4.67 o 
   5  11   6        1.82        6.06      4.55 o 
   6  11   6      422.13      438.41     16.61 o 
   7  11   6       13.49        6.55      6.37 o 
   8  11   6        1.24       11.37      8.61 o 
   9  11   6        2.53       -0.86      7.58 o 
  10  11   6        0.47       12.92     10.51 o 
  11  11   6        9.37       11.37     11.03 o 
   1  12   6       37.98       55.13     11.46 o 
   2  12   6       38.58       29.54      7.92 o 
   3  12   6       51.53       50.71     24.98 o 
   4  12   6        7.59       10.91      6.72 o 
   5  12   6        0.37        6.46      5.36 o 
   6  12   6        3.23        4.65      8.27 o 
   7  12   6       10.71       28.77     10.85 o 
   8  12   6        9.73       19.98     10.34 o 
   9  12   6       20.65       42.03     11.71 o 
  10  12   6        3.35        8.10      9.65 o 
   3  13   6        6.73        8.19      7.20 o 
   4  13   6       26.35       37.08      8.01 o 
   5  13   6        0.63       -1.71      5.29 o 
   6  13   6       20.51       16.37      9.99 o 
   7  13   6       17.48        0.34      8.96 o 
   8  13   6       22.04       11.54      9.82 o 
  -4 -12   7       11.63       10.27      4.79 o 
  -3 -12   7       54.17       76.49      6.85 o 
  -2 -12   7        2.60        3.94      3.97 o 
  -1 -12   7       28.90       32.10      5.66 o 
   0 -12   7      127.76      155.67     13.26 o 
   1 -12   7        1.51        1.00      4.71 o 
   2 -12   7        2.71       14.97      6.02 o 
  -5 -11   7        0.82        1.12      6.21 o 
  -4 -11   7       36.82       24.16     11.50 o 
  -3 -11   7       48.48       62.23      6.16 o 
  -2 -11   7      145.43      135.08      8.02 o 
  -1 -11   7       41.78       42.02      5.36 o 
   0 -11   7      145.98      151.80     19.86 o 
   1 -11   7       31.99       41.38      6.81 o 
   2 -11   7       15.43       18.65      5.76 o 
   3 -11   7       67.69       79.42     17.14 o 
   4 -11   7        5.48       -1.11      5.15 o 
  -6 -10   7       78.99       77.58     14.56 o 
  -5 -10   7        0.26        8.98      4.26 o 
  -4 -10   7        1.09       -0.17      3.49 o 
  -3 -10   7       50.91       53.36      5.45 o 
  -2 -10   7        3.99       10.15      3.54 o 
  -1 -10   7       12.29        9.15      3.57 o 
   0 -10   7      107.05      103.00     14.13 o 
   1 -10   7        7.25        8.77      4.07 o 
   2 -10   7        3.31       -1.14      3.60 o 
   3 -10   7       58.57       77.96      7.64 o 
   4 -10   7       81.83       80.98      8.18 o 
   5 -10   7        2.07        5.23     10.42 o 
  -7  -9   7        2.72        7.57      6.55 o 
  -6  -9   7        1.79       -4.59      5.36 o 
  -5  -9   7      139.61      133.46     15.32 o 
  -4  -9   7       35.05       27.30      6.72 o 
  -3  -9   7       42.01       49.57      8.68 o 
  -2  -9   7       49.70       55.79      6.00 o 
  -1  -9   7      116.25      103.55     10.03 o 
   0  -9   7        5.58        2.87      3.95 o 
   1  -9   7        3.95        0.89      2.72 o 
   2  -9   7        4.03       -2.94      2.94 o 
   3  -9   7       40.55       39.33      8.87 o 
   4  -9   7      145.81      150.07      9.94 o 
   5  -9   7       12.61       22.54      5.69 o 
   6  -9   7        0.11        3.45      4.74 o 
  -7  -8   7        3.56        2.04      5.53 o 
  -6  -8   7       12.14       12.07      6.42 o 
  -5  -8   7       75.30       76.97     14.20 o 
  -4  -8   7       15.47       14.57      3.71 o 
  -3  -8   7        1.12        1.29      2.59 o 
  -2  -8   7        8.78        9.14      3.10 o 
  -1  -8   7        7.83       18.24      9.17 o 
   0  -8   7       30.26       26.70      6.50 o 
   1  -8   7       41.67       50.98      4.57 o 
   2  -8   7       39.68       33.02      5.37 o 
   3  -8   7       40.05       38.42      5.45 o 
   4  -8   7        3.45        4.11      3.63 o 
   5  -8   7        2.34        0.00      4.65 o 
   6  -8   7        4.59        5.18      7.67 o 
   7  -8   7        0.13       -1.35      4.92 o 
  -8  -7   7        6.21        5.56      6.40 o 
  -7  -7   7        3.85       13.02      6.27 o 
  -6  -7   7        7.24        3.33      3.41 o 
  -5  -7   7       11.66       11.59      3.50 o 
  -4  -7   7      139.63      126.79      9.75 o 
  -3  -7   7       13.29       13.33      3.16 o 
  -2  -7   7       24.64       29.38      3.89 o 
  -1  -7   7       14.23       16.99      2.91 o 
   0  -7   7       74.82       85.97      6.01 o 
   1  -7   7       69.41       94.13     11.20 o 
   2  -7   7       37.39       33.04      3.72 o 
   3  -7   7       14.45       10.55      4.13 o 
   4  -7   7       11.28        4.10      3.36 o 
   5  -7   7        8.15        7.95      4.10 o 
   6  -7   7        1.08        3.01      3.39 o 
   7  -7   7       36.03       35.73      6.62 o 
   8  -7   7        0.01        0.47      4.64 o 
  -8  -6   7        2.32       -1.69      5.83 o 
  -7  -6   7       81.87       92.52     10.77 o 
  -6  -6   7        0.83        1.45      3.27 o 
  -5  -6   7       17.49       19.80      3.80 o 
  -4  -6   7       53.46       54.76      4.85 o 
  -3  -6   7        5.07       18.78      6.37 o 
  -2  -6   7        1.50        6.37      4.82 o 
  -1  -6   7      198.00      205.18     10.48 o 
   0  -6   7        1.14        0.80      1.83 o 
   1  -6   7        0.16        0.21      1.78 o 
   2  -6   7       10.31        8.28      2.25 o 
   3  -6   7       37.69       25.53      3.26 o 
   4  -6   7      366.03      341.57     13.33 o 
   5  -6   7        6.13       10.09      3.50 o 
   6  -6   7       21.21       16.69      4.45 o 
   7  -6   7       40.73       48.46      6.15 o 
   8  -6   7       27.23       39.43     11.03 o 
   9  -6   7       38.27       47.41      7.20 o 
  -8  -5   7        7.93        5.95      5.94 o 
  -7  -5   7       35.60       57.97     12.83 o 
  -6  -5   7       63.84       61.42      5.45 o 
  -5  -5   7        8.50        8.00      2.88 o 
  -4  -5   7      185.80      179.97     10.90 o 
  -3  -5   7       44.94       45.33      4.16 o 
  -2  -5   7      705.78      738.03     18.30 o 
  -1  -5   7      171.22      169.43      6.59 o 
   0  -5   7       37.72       37.63      3.47 o 
   1  -5   7        8.01        9.14      2.30 o 
   2  -5   7       56.42       50.25      3.56 o 
   3  -5   7      191.70      174.73      5.27 o 
   4  -5   7      877.22      872.28     19.53 o 
   5  -5   7       50.94       45.59      4.90 o 
   6  -5   7       74.60       70.50      6.04 o 
   7  -5   7      249.47      247.82     14.56 o 
   8  -5   7        1.01        0.02      4.13 o 
   9  -5   7       45.29       52.79      6.78 o 
  10  -5   7       66.89       70.82     14.64 o 
  -8  -4   7       83.99       86.23     10.04 o 
  -7  -4   7        9.41       10.77      4.03 o 
  -6  -4   7        0.03        1.62      2.97 o 
  -5  -4   7       52.84       44.88      4.70 o 
  -4  -4   7      297.24      308.88     10.36 o 
  -3  -4   7      143.65      114.54      7.67 o 
  -2  -4   7      485.39      475.75     13.04 o 
  -1  -4   7       86.44       92.72      6.91 o 
   0  -4   7       15.64       17.68      3.26 o 
   1  -4   7       10.84        8.94      2.35 o 
   2  -4   7      158.75      165.80      5.98 o 
   3  -4   7       51.26       52.72      3.83 o 
   4  -4   7        9.75        8.70      1.64 o 
   5  -4   7        1.26        1.05      2.50 o 
   6  -4   7        5.11        8.86      3.12 o 
   7  -4   7       70.25       65.22     11.80 o 
   8  -4   7        0.01        0.97      3.10 o 
   9  -4   7       17.67       13.61      4.38 o 
  10  -4   7       50.42       44.93     13.61 o 
  -8  -3   7      104.43      124.01     11.33 o 
  -7  -3   7      100.62       90.80      6.76 o 
  -6  -3   7        0.36       -0.26      3.01 o 
  -5  -3   7      197.75      188.63      8.18 o 
  -4  -3   7      146.10      143.64      9.23 o 
  -3  -3   7      445.48      449.20     12.70 o 
  -2  -3   7        5.64        1.99      2.05 o 
  -1  -3   7       73.09       56.71      4.70 o 
   0  -3   7       45.92       47.28      4.08 o 
   1  -3   7       97.80       91.20      4.33 o 
   2  -3   7       56.79       47.60      2.89 o 
   3  -3   7       35.97       38.67      2.53 o 
   4  -3   7       25.38       24.31      2.09 o 
   5  -3   7      368.61      372.55     17.40 o 
   6  -3   7      246.26      254.67     13.09 o 
   7  -3   7        8.85        6.38      2.72 o 
   8  -3   7      394.19      367.73     13.49 o 
   9  -3   7       50.87       41.12      5.19 o 
  10  -3   7       44.74       42.78      6.37 o 
  11  -3   7        9.05        6.55      9.30 o 
  -8  -2   7       13.99       22.15      7.70 o 
  -7  -2   7        2.57        2.04      4.30 o 
  -6  -2   7        0.00        1.70      3.19 o 
  -5  -2   7       45.86       40.44      4.66 o 
  -4  -2   7       31.36       40.01      4.19 o 
  -3  -2   7        0.00       -0.90      2.07 o 
  -2  -2   7        3.21        0.28      2.78 o 
  -1  -2   7        2.17        2.97      1.81 o 
   0  -2   7      784.12      796.49     22.07 o 
   1  -2   7       22.03       21.84      2.43 o 
   2  -2   7      869.98      942.35     17.89 o 
   3  -2   7      221.69      220.79      5.72 o 
   4  -2   7      760.79      803.45     15.09 o 
   5  -2   7      216.05      209.57      8.19 o 
   6  -2   7        0.97        1.87      4.74 o 
   7  -2   7      578.69      562.46     17.20 o 
   8  -2   7      216.17      226.18      9.60 o 
   9  -2   7       53.17       42.18      5.13 o 
  10  -2   7      102.87      109.68      7.45 o 
  11  -2   7       71.53      103.88     14.30 o 
  -8  -1   7        3.29        5.09      5.71 o 
  -7  -1   7       16.92       15.33      4.21 o 
  -6  -1   7        0.69       -1.21      3.04 o 
  -5  -1   7      133.40      134.80      7.13 o 
  -4  -1   7     1069.73     1075.79     25.27 o 
  -3  -1   7       77.74       67.16      6.86 o 
  -2  -1   7        8.47        8.52      2.30 o 
  -1  -1   7      334.75      330.99      9.51 o 
   0  -1   7      596.51      624.45     12.93 o 
   1  -1   7      635.13      659.54     14.52 o 
   2  -1   7      652.69      712.65     13.88 o 
   3  -1   7        5.94        0.51      1.03 o 
   4  -1   7       43.23       39.80      2.12 o 
   5  -1   7       37.52       44.29      3.24 o 
   6  -1   7        5.82        9.77      2.84 o 
   7  -1   7      101.61      100.65      5.71 o 
   8  -1   7       50.81       41.51      4.24 o 
   9  -1   7      324.83      309.30     11.45 o 
  10  -1   7        3.48       -1.21      6.37 o 
  11  -1   7      113.68      110.77     13.44 o 
  12  -1   7        0.03       -0.86      8.96 o 
  -7   0   7       16.65        8.88      4.10 o 
  -6   0   7        5.37        6.29      3.47 o 
  -5   0   7      396.34      400.96     12.72 o 
  -4   0   7       28.42       25.31      3.77 o 
  -3   0   7       94.28       95.94      7.35 o 
  -2   0   7       59.36       46.69      3.69 o 
  -1   0   7       11.95       14.33      3.24 o 
   0   0   7        0.02        1.42      1.35 o 
   1   0   7       35.41       25.65      2.23 o 
   2   0   7       80.92       73.36      4.60 o 
   3   0   7      337.69      346.40      7.39 o 
   4   0   7        6.83        4.74      1.27 o 
   5   0   7      514.98      501.44      9.14 o 
   6   0   7      149.27      158.35      5.71 o 
   7   0   7       30.18       26.01      1.99 o 
   8   0   7      412.62      431.62     13.58 o 
   9   0   7      172.42      165.20     16.28 o 
  10   0   7      136.68      100.95     11.20 o 
  11   0   7        1.16       -2.93      5.86 o 
  12   0   7       25.07       28.25      9.47 o 
  -7   1   7       44.97       49.34      8.06 o 
  -6   1   7       72.56       77.48      6.35 o 
  -5   1   7      130.41      130.97      7.07 o 
  -4   1   7        3.65        3.67      2.58 o 
  -3   1   7      495.83      496.64     13.78 o 
  -2   1   7       21.56       24.93      3.20 o 
  -1   1   7      224.50      211.77      7.17 o 
   0   1   7      227.09      201.37      5.64 o 
   1   1   7       22.86       16.50      1.78 o 
   2   1   7      263.14      279.62     11.78 o 
   3   1   7      249.76      224.68     17.40 o 
   4   1   7      166.31      143.45      3.95 o 
   5   1   7       25.32       20.44      1.85 o 
   6   1   7      267.33      243.40      5.49 o 
   7   1   7        4.02        4.21      1.41 o 
   8   1   7      124.85      125.92      5.20 o 
   9   1   7      145.98      144.22     14.73 o 
  10   1   7       14.04       11.03      5.34 o 
  11   1   7        0.25        0.17      5.51 o 
  12   1   7        5.87       11.89      8.44 o 
  -7   2   7        0.52        5.12      3.91 o 
  -6   2   7       10.80        8.83      3.95 o 
  -5   2   7       85.09       93.42      7.60 o 
  -4   2   7      185.93      179.77      7.91 o 
  -3   2   7      166.66      165.55      7.10 o 
  -2   2   7       52.15       42.12      4.45 o 
  -1   2   7      180.53      186.97      6.68 o 
   0   2   7      331.64      329.86     11.17 o 
   1   2   7       69.03       63.97      6.19 o 
   2   2   7        1.88        2.13      2.18 o 
   3   2   7      244.16      218.10      8.31 o 
   4   2   7      660.93      686.04     20.59 o 
   5   2   7       91.82       93.70      4.30 o 
   6   2   7       82.24       69.48      4.13 o 
   7   2   7       60.32       63.73      3.42 o 
   8   2   7       51.55       51.62      5.14 o 
   9   2   7       84.38       75.70      6.20 o 
  10   2   7        4.07       -2.93      4.65 o 
  11   2   7       62.45       70.46      9.99 o 
  12   2   7      223.63      258.41     19.12 o 
  -6   3   7       22.43       33.99      5.54 o 
  -5   3   7       41.11       44.46      7.10 o 
  -4   3   7       14.10       10.10      3.31 o 
  -3   3   7        4.34        4.50      2.52 o 
  -2   3   7       39.34       39.60      3.82 o 
  -1   3   7       50.32       46.29      6.14 o 
   0   3   7       77.37       76.33      3.47 o 
   1   3   7       83.36       87.95      3.28 o 
   2   3   7        2.03        2.60      2.03 o 
   3   3   7       13.96       14.81      3.53 o 
   4   3   7     1041.73     1068.06     34.97 o 
   5   3   7       53.77       63.13      5.55 o 
   6   3   7      262.99      269.50     11.56 o 
   7   3   7       23.80       21.52      2.09 o 
   8   3   7        8.48       13.09      2.07 o 
   9   3   7        0.33        2.34      2.98 o 
  10   3   7       19.96       27.22      6.55 o 
  11   3   7       13.54       12.06      6.37 o 
  12   3   7       63.50       74.59     12.06 o 
  -6   4   7        0.20        2.57      4.34 o 
  -5   4   7       18.13       20.53      6.46 o 
  -4   4   7       28.33       27.15      5.74 o 
  -3   4   7       40.08       40.89      4.58 o 
  -2   4   7      469.32      470.91     13.51 o 
  -1   4   7      299.62      276.50      9.10 o 
   0   4   7       60.53       54.86      5.50 o 
   1   4   7      268.16      256.96      6.62 o 
   2   4   7      210.22      198.67      6.10 o 
   3   4   7       96.42       80.97     13.52 o 
   4   4   7      103.05      103.28      5.70 o 
   5   4   7       10.83        8.33      2.48 o 
   6   4   7       27.35       21.66      3.29 o 
   7   4   7      241.33      252.74     12.34 o 
   8   4   7        0.83        0.48      1.70 o 
   9   4   7      121.39      131.24     11.89 o 
  10   4   7       97.78      113.06      7.89 o 
  12   4   7        2.28        0.17      6.20 o 
  -5   5   7      107.66      111.28      8.03 o 
  -4   5   7      165.08      191.12      9.18 o 
  -3   5   7       13.29        7.85      3.32 o 
  -2   5   7       55.15       49.30      4.85 o 
  -1   5   7       69.29       72.35      5.02 o 
   0   5   7      654.66      626.93     16.10 o 
   1   5   7      271.97      267.51      8.53 o 
   2   5   7      732.36      744.10     18.46 o 
   3   5   7        0.33        0.72      2.48 o 
   4   5   7        9.76        5.04      2.57 o 
   5   5   7        3.46        4.89      6.80 o 
   6   5   7      296.87      318.63      7.44 o 
   7   5   7       47.58       72.70      5.34 o 
   8   5   7      778.84      825.45     18.37 o 
   9   5   7      170.50      155.63      8.31 o 
  10   5   7      139.14      158.02     12.06 o 
  11   5   7      109.16       96.99      8.29 o 
  12   5   7        1.47       -3.79      6.72 o 
  -5   6   7       24.76       28.69      5.97 o 
  -4   6   7      143.82      152.89      8.95 o 
  -3   6   7      158.41      156.64      9.43 o 
  -2   6   7       33.74       22.04      4.42 o 
  -1   6   7        4.08        0.81      2.74 o 
   0   6   7      202.72      193.08      7.93 o 
   1   6   7       33.22       32.39      4.83 o 
   2   6   7      564.91      593.41     15.18 o 
   3   6   7      762.71      775.54     26.51 o 
   4   6   7      472.75      513.40     17.29 o 
   5   6   7        3.70        5.50      2.06 o 
   6   6   7       24.47       37.73      4.82 o 
   7   6   7      100.54      101.00      4.98 o 
   8   6   7      527.91      552.46     18.02 o 
   9   6   7      136.11      163.45      8.94 o 
  10   6   7        1.82        2.37      3.80 o 
  11   6   7        1.35        5.77      4.59 o 
  -4   7   7      216.88      247.87     11.88 o 
  -3   7   7      267.43      314.36     29.89 o 
  -2   7   7       11.93       11.19      4.09 o 
  -1   7   7       87.73       77.42      6.03 o 
   0   7   7        0.64        0.58      2.90 o 
   1   7   7        5.37        1.45      2.74 o 
   2   7   7      252.97      276.07      9.51 o 
   3   7   7       29.44       27.56      6.90 o 
   4   7   7       11.15       13.26      3.86 o 
   5   7   7       83.15       76.51      5.72 o 
   6   7   7      241.07      246.01      8.02 o 
   7   7   7       15.54       15.95      3.53 o 
   8   7   7       11.56       28.56     10.59 o 
   9   7   7        5.95       11.54      7.06 o 
  10   7   7        0.92        6.89      7.41 o 
  11   7   7        1.46        1.38      7.41 o 
  12   7   7        0.02       -6.55      7.24 o 
  -3   8   7        3.00        7.55      5.86 o 
  -2   8   7      120.70      142.33     10.60 o 
  -1   8   7      106.74      100.40      7.14 o 
   0   8   7      497.90      497.17     15.34 o 
   1   8   7        0.03        1.10      2.90 o 
   2   8   7      163.13      145.90      9.34 o 
   3   8   7        1.69        4.11      2.67 o 
   4   8   7      156.50      162.18     15.94 o 
   5   8   7      821.50      816.06     25.20 o 
   6   8   7      224.01      225.99     10.50 o 
   7   8   7       18.64       14.82      4.13 o 
   8   8   7        6.33        4.31      5.68 o 
   9   8   7        2.33       -0.17      6.03 o 
  10   8   7       56.31       77.18     11.89 o 
  11   8   7       31.24       41.86     11.20 o 
  12   8   7       29.14       34.11     11.71 o 
  -2   9   7        0.78        6.87      5.56 o 
  -1   9   7       64.03       57.23     16.28 o 
   0   9   7      214.56      245.49     16.02 o 
   1   9   7       27.44       45.33      9.39 o 
   2   9   7       83.01       69.16      8.44 o 
   3   9   7        5.14       11.65      4.48 o 
   4   9   7       95.09      104.59      8.18 o 
   5   9   7        4.40        0.91      3.65 o 
   6   9   7      110.34      112.22     25.15 o 
   7   9   7       57.30       43.07      6.20 o 
   8   9   7        8.64       11.20      6.89 o 
   9   9   7        1.19        6.89      6.89 o 
  10   9   7      113.48      103.36     15.16 o 
  11   9   7       51.37       56.68     12.92 o 
  12   9   7       65.60       72.87     15.33 o 
  -1  10   7        0.14        1.92      5.53 o 
   0  10   7      113.58      138.71     25.84 o 
   1  10   7      173.92      193.35     12.40 o 
   2  10   7       45.00       40.03      6.73 o 
   3  10   7      110.91      113.74     18.52 o 
   4  10   7       96.91       86.40      8.16 o 
   5  10   7       43.91       34.49      5.96 o 
   6  10   7       80.72       60.99     17.31 o 
   7  10   7       16.25        5.34      6.89 o 
   8  10   7        1.91        9.13      8.10 o 
   9  10   7      150.24      150.56     16.54 o 
  10  10   7        5.80       10.16      9.13 o 
  11  10   7       12.13        9.65      9.65 o 
   0  11   7        1.22       12.18      6.62 o 
   1  11   7       37.79       35.77     12.66 o 
   2  11   7       33.58       48.24      8.00 o 
   3  11   7       74.75       65.29      8.53 o 
   4  11   7       30.18       34.30      9.99 o 
   5  11   7        0.34        4.27      4.65 o 
   6  11   7        5.16        7.69      5.05 o 
   7  11   7        0.06       10.51      8.61 o 
   8  11   7        7.95       15.16      9.47 o 
   9  11   7       17.08       12.92      9.65 o 
  10  11   7        1.32        4.82      8.61 o 
   2  12   7       11.65        4.76     10.77 o 
   3  12   7        2.15        5.11      5.73 o 
   4  12   7        5.60       10.40      6.12 o 
   5  12   7        0.31        1.84      5.67 o 
   7  12   7        0.74       -6.03      7.24 o 
   8  12   7       55.74       72.35     14.64 o 
   9  12   7       15.97       13.78      9.99 o 
   5  13   7        0.26       16.61     10.42 o 
   6  13   7        3.36       -0.86      8.79 o 
  -2 -12   8       18.32       13.12      5.01 o 
  -1 -12   8        0.97        5.46      5.19 o 
   0 -12   8        0.00        1.28      4.50 o 
   1 -12   8       47.90       57.60      8.22 o 
  -4 -11   8        8.08        3.46      6.45 o 
  -3 -11   8        0.11        0.25      4.29 o 
  -2 -11   8        0.00        0.44      3.99 o 
  -1 -11   8       73.31       74.47     10.49 o 
   0 -11   8        2.16        6.22      4.56 o 
   1 -11   8       84.62       89.95      8.70 o 
   2 -11   8       20.55       15.20      5.65 o 
   3 -11   8        9.36       12.29      5.53 o 
  -5 -10   8       14.32       17.41      5.04 o 
  -4 -10   8        4.53       13.76      4.94 o 
  -3 -10   8        2.29        6.94      3.70 o 
  -2 -10   8       26.55       32.74      8.41 o 
  -1 -10   8       49.36       48.99      5.31 o 
   0 -10   8       36.40       24.20      4.36 o 
   1 -10   8        6.12        6.77      4.36 o 
   2 -10   8       30.38       22.19      5.39 o 
   3 -10   8        0.02        3.29      4.57 o 
   4 -10   8        5.49        5.07      6.72 o 
   5 -10   8        0.94        2.00      9.22 o 
  -6  -9   8        3.06        0.04      6.09 o 
  -5  -9   8       13.96       16.04      4.66 o 
  -4  -9   8       51.21       49.00      5.93 o 
  -3  -9   8        0.56       -0.72      3.10 o 
  -2  -9   8       32.37       29.48      4.47 o 
  -1  -9   8        0.84       -1.31      2.70 o 
   0  -9   8       61.55       57.69      5.40 o 
   1  -9   8        3.54        4.27      3.02 o 
   2  -9   8       26.02       28.15      5.26 o 
   3  -9   8       44.81       51.49      6.75 o 
   4  -9   8       12.52        7.20      4.61 o 
   5  -9   8       15.07       17.70      5.64 o 
   6  -9   8       11.97       15.78      6.09 o 
  -6  -8   8       39.35       31.99      7.97 o 
  -5  -8   8        0.78        0.24      3.54 o 
  -4  -8   8      104.20      106.53     10.05 o 
  -3  -8   8       22.91       24.53      4.42 o 
  -2  -8   8        1.36       -0.96      2.47 o 
  -1  -8   8       21.69       32.12      4.26 o 
   0  -8   8        6.44        9.23      3.11 o 
   1  -8   8       77.16       64.02      8.84 o 
   2  -8   8       57.62       59.10     14.64 o 
   3  -8   8      106.89      109.59     10.94 o 
   4  -8   8        3.05        5.80      4.09 o 
   5  -8   8       30.23       38.45      6.07 o 
   6  -8   8       61.66       70.89      8.06 o 
   7  -8   8       23.40       13.91      5.41 o 
  -7  -7   8        1.14       -3.70      7.67 o 
  -6  -7   8        7.44        8.38      4.24 o 
  -5  -7   8       27.49       28.32      5.82 o 
  -4  -7   8        3.00        3.41      3.15 o 
  -3  -7   8       95.39      105.57      6.58 o 
  -2  -7   8       67.54       78.46      9.56 o 
  -1  -7   8        3.25        8.58      2.90 o 
   0  -7   8       73.91       56.64      4.56 o 
   1  -7   8       59.21       60.79      4.65 o 
   2  -7   8       42.68       36.75      3.94 o 
   3  -7   8        9.57        8.20      6.46 o 
   4  -7   8       22.81       25.19      5.10 o 
   5  -7   8        0.41        2.26      3.53 o 
   6  -7   8        0.49       -0.53      3.72 o 
   7  -7   8       85.23       92.68      8.79 o 
   8  -7   8       40.04       47.46      7.54 o 
  -7  -6   8        2.48        8.40      6.39 o 
  -6  -6   8       14.17       11.51      4.09 o 
  -5  -6   8       83.06       79.40      6.19 o 
  -4  -6   8        4.42       13.37      6.89 o 
  -3  -6   8        8.35       10.11      3.30 o 
  -2  -6   8       54.18       59.14      6.97 o 
  -1  -6   8        0.02        3.93      2.16 o 
   0  -6   8       58.20       51.39      4.22 o 
   1  -6   8       20.36       19.35      3.09 o 
   2  -6   8      212.86      181.28      7.08 o 
   3  -6   8       11.50       13.85      2.72 o 
   4  -6   8       91.29       83.79      6.56 o 
   5  -6   8        2.63        6.86      3.68 o 
   6  -6   8        5.64        6.54      3.63 o 
   7  -6   8      150.68      164.65     10.17 o 
   8  -6   8       26.21       36.27      6.69 o 
   9  -6   8        1.63       -0.93      4.67 o 
  -7  -5   8       15.71       15.25      6.33 o 
  -6  -5   8       18.00       21.34      4.47 o 
  -5  -5   8        0.49        9.79      5.19 o 
  -4  -5   8        8.97        9.08      3.31 o 
  -3  -5   8        9.17       10.12      4.00 o 
  -2  -5   8      270.22      277.10     13.22 o 
  -1  -5   8      364.37      352.03     11.96 o 
   0  -5   8        2.28        0.72      1.89 o 
   1  -5   8        7.37        5.07      2.62 o 
   2  -5   8       14.96       13.06      2.62 o 
   3  -5   8        0.16       -1.26      1.92 o 
   4  -5   8        8.00        5.94      2.94 o 
   5  -5   8       15.97       16.11      8.87 o 
   6  -5   8       16.84       18.86      4.43 o 
   7  -5   8        4.04        7.26      3.88 o 
   8  -5   8       25.64       34.05      5.89 o 
   9  -5   8        1.31        1.79      3.79 o 
  -7  -4   8       97.04      101.86     10.21 o 
  -6  -4   8        0.56        7.07      3.42 o 
  -5  -4   8       81.40       63.73      5.97 o 
  -4  -4   8        9.80        9.83      3.34 o 
  -3  -4   8       15.33       14.88      3.28 o 
  -2  -4   8        4.55        5.43      2.66 o 
  -1  -4   8       83.42       77.07      4.94 o 
   0  -4   8       67.48       50.41      5.23 o 
   1  -4   8       86.77       98.23      8.58 o 
   2  -4   8       89.43       91.80      4.59 o 
   3  -4   8      150.40      141.14      4.94 o 
   4  -4   8      110.11       96.52      4.49 o 
   5  -4   8      102.40       95.64      7.24 o 
   6  -4   8      355.69      363.89     13.45 o 
   7  -4   8      158.38      152.11     11.89 o 
   8  -4   8      253.98      275.91     18.52 o 
   9  -4   8       22.31       21.10      4.90 o 
  10  -4   8       26.61       39.45      6.53 o 
  -7  -3   8       20.68       19.01      4.90 o 
  -6  -3   8       42.11       49.73      6.27 o 
  -5  -3   8       65.58       59.10      7.27 o 
  -4  -3   8      309.29      310.15     10.77 o 
  -3  -3   8       81.08       89.04      5.45 o 
  -2  -3   8      779.00      756.10     18.74 o 
  -1  -3   8       13.52       14.24      3.11 o 
   0  -3   8      297.80      282.10      8.88 o 
   1  -3   8      293.23      295.93     11.33 o 
   2  -3   8      642.69      674.19     16.00 o 
   3  -3   8       16.10       16.11      2.18 o 
   4  -3   8      247.56      243.49      6.28 o 
   5  -3   8      372.67      344.26     12.20 o 
   6  -3   8      611.93      574.01     17.87 o 
   7  -3   8       21.18       25.80      4.21 o 
   8  -3   8       13.12       15.51      5.77 o 
   9  -3   8      120.28       97.94      7.33 o 
  10  -3   8        3.29        1.86      3.65 o 
  11  -3   8       78.92      109.39     16.54 o 
  -7  -2   8        3.57        4.96      4.38 o 
  -6  -2   8       94.13      113.35     12.55 o 
  -5  -2   8       29.73       26.73      4.28 o 
  -4  -2   8      232.02      249.34      9.52 o 
  -3  -2   8      196.53      205.86      8.28 o 
  -2  -2   8      407.43      461.58     13.00 o 
  -1  -2   8        2.04        3.13      2.06 o 
   0  -2   8        0.07        0.16      1.69 o 
   1  -2   8       13.62       12.75      2.40 o 
   2  -2   8      446.53      447.26     14.50 o 
   3  -2   8      927.59      902.04     25.53 o 
   4  -2   8      167.66      174.22      5.77 o 
   5  -2   8      485.60      513.09     10.47 o 
   6  -2   8        1.52        1.17      2.32 o 
   7  -2   8       25.23       14.04      3.21 o 
   8  -2   8       25.83       24.55      4.17 o 
   9  -2   8      296.09      320.44     14.13 o 
  10  -2   8      108.00       98.41      7.20 o 
  11  -2   8       41.22       51.85     12.58 o 
  -7  -1   8       35.16       38.00      7.25 o 
  -6  -1   8       49.08       61.08      8.67 o 
  -5  -1   8       49.12       39.51      4.86 o 
  -4  -1   8       67.19       73.13      6.56 o 
  -3  -1   8      910.68      981.00     23.60 o 
  -2  -1   8        0.07        2.41      2.80 o 
  -1  -1   8       64.69       64.92      4.55 o 
   0  -1   8       27.82       31.22      3.77 o 
   1  -1   8      162.62      157.53      6.05 o 
   2  -1   8       42.23       38.58      2.75 o 
   3  -1   8     1598.78     1593.57     28.53 o 
   4  -1   8      499.55      490.81      9.22 o 
   5  -1   8        2.71        3.26      1.56 o 
   6  -1   8        0.21       -0.09      1.48 o 
   7  -1   8        1.12        0.00      3.36 o 
   8  -1   8       10.82       11.96      3.18 o 
   9  -1   8        1.85        4.86      2.87 o 
  10  -1   8       74.28       52.89      9.65 o 
  11  -1   8       25.97       31.01      9.30 o 
  -7   0   8        0.23        4.13      4.18 o 
  -6   0   8        0.01       -1.16      3.40 o 
  -5   0   8        4.93        7.71      3.45 o 
  -4   0   8        0.19        2.70      2.82 o 
  -3   0   8       37.45       31.63      4.16 o 
  -2   0   8       62.68       53.33      4.26 o 
  -1   0   8        6.36        5.04      2.14 o 
   0   0   8      428.24      427.27     11.46 o 
   1   0   8       15.55       16.82      3.01 o 
   2   0   8      468.96      515.92     13.92 o 
   3   0   8       78.14       84.29      3.46 o 
   4   0   8      181.79      176.66      5.78 o 
   5   0   8       26.44       32.67      2.58 o 
   6   0   8      293.69      274.10      6.75 o 
   7   0   8      199.39      195.49      6.07 o 
   8   0   8      122.05      121.63     10.42 o 
   9   0   8      353.27      326.26     11.63 o 
  10   0   8       98.71       68.22     10.68 o 
  11   0   8        0.86       -2.58      7.06 o 
  12   0   8       57.71       50.82     12.58 o 
  -6   1   8        0.44       -1.73      3.58 o 
  -5   1   8       13.99        9.51      3.40 o 
  -4   1   8        3.19        2.46      2.84 o 
  -3   1   8        0.11       -2.00      2.24 o 
  -2   1   8      300.77      306.33      9.95 o 
  -1   1   8      119.52      107.40      6.43 o 
   0   1   8        2.81        3.94      1.65 o 
   1   1   8      667.97      670.41     15.58 o 
   2   1   8      326.32      347.94      8.96 o 
   3   1   8       14.92       10.78      3.70 o 
   4   1   8       23.86       24.09      4.34 o 
   5   1   8      189.81      187.79      4.99 o 
   6   1   8      202.89      183.72      5.23 o 
   7   1   8      109.56      113.64      5.91 o 
   8   1   8       28.12       26.73      2.98 o 
   9   1   8      193.99      186.91      7.94 o 
  10   1   8        9.68       18.95      6.72 o 
  11   1   8        0.01        1.55      5.68 o 
  12   1   8       60.36       65.64     12.06 o 
  -6   2   8        0.50        4.01      3.93 o 
  -5   2   8      131.52      128.42     17.40 o 
  -4   2   8      127.71      113.11     12.29 o 
  -3   2   8       88.03       86.23      7.09 o 
  -2   2   8      340.19      336.50     17.28 o 
  -1   2   8      361.85      320.39      9.82 o 
   0   2   8        4.10        3.90      1.61 o 
   1   2   8      300.14      312.51     11.60 o 
   2   2   8       12.98        5.68      2.64 o 
   3   2   8       57.33       47.80      4.26 o 
   4   2   8      503.26      459.99     19.12 o 
   5   2   8      240.17      247.31     10.85 o 
   6   2   8       35.24       33.45      2.62 o 
   7   2   8     1127.63     1059.60     26.98 o 
   8   2   8      162.56      155.04      5.62 o 
   9   2   8        0.04        0.86      2.36 o 
  10   2   8        0.45        6.20      5.17 o 
  11   2   8        0.74       -2.93      5.51 o 
  12   2   8        1.35       12.40      7.75 o 
  -6   3   8       13.92       10.19      4.96 o 
  -5   3   8        0.08       -1.43      3.55 o 
  -4   3   8      141.44      159.39      9.37 o 
  -3   3   8      163.08      166.66     11.02 o 
  -2   3   8        8.64       12.12      2.97 o 
  -1   3   8      306.44      299.73      9.60 o 
   0   3   8      102.69       90.59      5.68 o 
   1   3   8       95.21      100.35      4.43 o 
   2   3   8       10.28        7.68      2.77 o 
   3   3   8       67.31       61.39      9.56 o 
   4   3   8      104.76      119.31      9.99 o 
   5   3   8      137.82      141.11      6.88 o 
   6   3   8       62.70       61.67      2.88 o 
   7   3   8      235.82      231.16      7.12 o 
   8   3   8      316.37      293.47      8.23 o 
   9   3   8      143.38      140.39      5.55 o 
  10   3   8        6.59        6.72      4.82 o 
  11   3   8       92.48      118.35     12.06 o 
  12   3   8        0.01        6.55      6.37 o 
  -5   4   8       26.01       28.90      5.19 o 
  -4   4   8        4.34       12.64      4.73 o 
  -3   4   8       57.17       50.44      5.17 o 
  -2   4   8      109.85       92.96      5.83 o 
  -1   4   8       47.93       38.56      3.95 o 
   0   4   8       55.60       38.14      4.16 o 
   1   4   8      102.97       83.63      4.37 o 
   2   4   8      735.88      699.25     21.21 o 
   3   4   8      808.97      854.37     24.42 o 
   4   4   8       35.08       35.05      4.30 o 
   5   4   8        2.66        4.93      2.48 o 
   6   4   8       31.35       25.42      3.65 o 
   7   4   8       47.44       47.17      3.15 o 
   8   4   8       48.91       44.12      4.25 o 
   9   4   8        0.01       -0.87      2.77 o 
  10   4   8        0.05        2.44      5.43 o 
  11   4   8        0.03        0.86      5.34 o 
  -4   5   8       41.75       43.42      5.98 o 
  -3   5   8      220.84      229.00     10.67 o 
  -2   5   8       14.47       19.85      4.14 o 
  -1   5   8       12.61        9.20      3.10 o 
   0   5   8       34.11       23.72      3.61 o 
   1   5   8       35.99       40.48      7.19 o 
   2   5   8      585.57      623.27     15.33 o 
   3   5   8      499.87      503.57     16.76 o 
   4   5   8        4.76        1.89      4.65 o 
   5   5   8      157.94      131.92      7.25 o 
   6   5   8      112.01      116.25      6.80 o 
   7   5   8        2.89        3.06      6.03 o 
   8   5   8       20.91       25.32      4.48 o 
   9   5   8        2.33        5.00      5.17 o 
  10   5   8        5.46        1.89      5.51 o 
  -4   6   8       36.37       19.44      6.40 o 
  -3   6   8       42.26       39.88     10.85 o 
  -2   6   8      112.69      120.85      9.73 o 
  -1   6   8       10.90        8.67      3.40 o 
   0   6   8      175.75      179.28     10.73 o 
   1   6   8      148.08      151.90      8.90 o 
   2   6   8        0.12        8.48      3.40 o 
   3   6   8      162.75      169.63     16.28 o 
   4   6   8      504.14      507.33     35.57 o 
   5   6   8      170.66      166.76      8.60 o 
   6   6   8      171.82      194.51     10.85 o 
   7   6   8        3.81        4.82      2.93 o 
   8   6   8       42.41       40.72      4.41 o 
   9   6   8      208.97      207.59     15.85 o 
  10   6   8        2.67        2.58      6.55 o 
  11   6   8      131.12      118.69     13.78 o 
  -3   7   8       34.73       38.46      9.65 o 
  -2   7   8      181.27      177.31     11.61 o 
  -1   7   8       27.41       27.81      8.70 o 
   0   7   8      210.84      198.63     11.21 o 
   1   7   8       50.77       45.90      6.37 o 
   2   7   8      148.24      161.61      9.60 o 
   3   7   8        2.63       -0.28      3.27 o 
   4   7   8       33.28       45.25      9.99 o 
   5   7   8      421.70      451.48     25.50 o 
   6   7   8       71.72       53.92      5.94 o 
   7   7   8       14.09       15.17      4.82 o 
   8   7   8       57.12       46.69      9.13 o 
   9   7   8       75.08       53.58     10.51 o 
  10   7   8       67.50       49.61     10.51 o 
  11   7   8       27.70       22.05      9.30 o 
  -2   8   8       87.98       89.59      9.42 o 
  -1   8   8        4.44       13.00      6.12 o 
   0   8   8       20.50       28.00      6.12 o 
   1   8   8      139.60      142.26      9.83 o 
   2   8   8       79.96       81.94      7.55 o 
   3   8   8      162.53      148.02      9.47 o 
   4   8   8        4.38       -0.20      5.34 o 
   5   8   8      108.44      101.28     20.76 o 
   6   8   8      109.49      105.10      8.53 o 
   7   8   8      324.88      316.37     17.49 o 
   8   8   8       72.33       68.91     11.03 o 
   9   8   8       32.72       13.95      7.75 o 
  10   8   8      102.56       70.98     12.75 o 
  11   8   8       18.33       28.77     10.85 o 
  12   8   8        3.81       10.34      9.99 o 
  -1   9   8       56.40       63.53      9.02 o 
   0   9   8       11.51       22.06      6.36 o 
   1   9   8      130.37      131.38     11.89 o 
   2   9   8       86.30       89.96      8.59 o 
   3   9   8        0.20        2.88      7.84 o 
   4   9   8       77.27       73.84      7.62 o 
   5   9   8       13.13       20.12      5.08 o 
   6   9   8       30.95       28.23      6.46 o 
   7   9   8      118.22      125.93     24.20 o 
   8   9   8       82.23       88.03     12.92 o 
   9   9   8       33.48       24.29      9.13 o 
  10   9   8       13.48       16.19      8.61 o 
  11   9   8       11.90       15.68     10.34 o 
   0  10   8        7.94       10.72      6.28 o 
   1  10   8        1.83        5.50      5.54 o 
   2  10   8      150.76      140.39     18.95 o 
   3  10   8       12.60        4.67      5.09 o 
   4  10   8       23.01       24.17     15.76 o 
   5  10   8        0.09        1.38      4.31 o 
   6  10   8       57.68       54.31      7.52 o 
   7  10   8        1.04       -8.79      8.79 o 
   8  10   8       19.89        1.89      7.92 o 
   9  10   8        0.18        0.00      7.41 o 
  10  10   8       20.47       13.09      9.47 o 
  11  10   8       22.66       17.05     11.54 o 
   1  11   8        5.56        4.40      6.00 o 
   2  11   8       38.77       45.82      8.61 o 
   3  11   8       10.37        5.02      6.05 o 
   4  11   8       13.54       13.38      6.01 o 
   5  11   8        0.34        1.59      6.72 o 
   6  11   8        0.64       -0.64      4.98 o 
   8  11   8       42.88       46.69     12.06 o 
   9  11   8        3.05        9.47      9.13 o 
  10  11   8       23.13       16.37     11.20 o 
   4  12   8       76.50       67.99     10.30 o 
   5  12   8       38.44       48.73     22.91 o 
   6  12   8       12.38       15.16     16.88 o 
   7  12   8        0.67        5.51      9.13 o 
   8  12   8        0.25       12.58     10.68 o 
  -3 -11   9        4.68        7.44      4.64 o 
  -2 -11   9        0.09        0.71      4.22 o 
  -1 -11   9        0.40        4.63      5.01 o 
   0 -11   9       37.38       54.27      8.36 o 
   1 -11   9        8.98       17.31      5.71 o 
   2 -11   9       24.56       29.38      6.83 o 
  -4 -10   9       39.60       32.09      6.61 o 
  -3 -10   9       81.42       83.68     13.61 o 
  -2 -10   9        0.79        2.70      3.76 o 
  -1 -10   9        1.37        5.18      3.92 o 
   0 -10   9      105.64      107.03      8.94 o 
   1 -10   9       23.56       31.38      9.56 o 
   2 -10   9        6.03        6.86      4.85 o 
   3 -10   9      111.15      130.61      9.85 o 
   4 -10   9       20.54       25.52      6.78 o 
  -5  -9   9       43.87       67.01     11.53 o 
  -4  -9   9        0.71        5.84      3.85 o 
  -3  -9   9        1.37       -0.76      3.73 o 
  -2  -9   9       17.21       18.77      4.30 o 
  -1  -9   9        2.69       -1.62      3.19 o 
   0  -9   9        1.45        2.61      3.29 o 
   1  -9   9       16.33       22.27     12.40 o 
   2  -9   9        0.16       -1.57      4.57 o 
   3  -9   9       29.59       30.33      7.06 o 
   4  -9   9      112.00      119.86      9.42 o 
   5  -9   9       51.41       68.31      8.41 o 
   6  -9   9        2.94        4.54      9.04 o 
  -5  -8   9        9.93       11.59      4.51 o 
  -4  -8   9       34.81       31.01      5.25 o 
  -3  -8   9       11.27       15.16      4.35 o 
  -2  -8   9       40.58       47.40      9.30 o 
  -1  -8   9        4.83        0.93      3.15 o 
   0  -8   9       15.07       11.42      3.56 o 
   1  -8   9       10.13        4.35      2.85 o 
   2  -8   9        4.28        1.38      3.39 o 
   3  -8   9        4.43        8.77      5.51 o 
   4  -8   9       56.01       76.40      7.77 o 
   5  -8   9       15.93       16.01      8.96 o 
   6  -8   9       12.75       12.46      5.70 o 
   7  -8   9       38.73       40.23      7.64 o 
  -6  -7   9        1.36        0.21      5.79 o 
  -5  -7   9        3.21        6.09      4.09 o 
  -4  -7   9       62.73       64.02     16.80 o 
  -3  -7   9       14.35       23.24      6.61 o 
  -2  -7   9       21.43       28.17      4.69 o 
  -1  -7   9       22.13       22.12      5.50 o 
   0  -7   9       15.21       13.34      3.40 o 
   1  -7   9        1.92        1.08      2.54 o 
   2  -7   9       33.38       27.54      3.93 o 
   3  -7   9       55.49       65.17      7.32 o 
   4  -7   9       22.46       26.35      6.98 o 
   5  -7   9        2.53        2.10      3.92 o 
   6  -7   9       17.77       22.48      5.65 o 
   7  -7   9       24.18       27.49      6.72 o 
   8  -7   9        0.63       -1.49      5.51 o 
  -6  -6   9       88.35       92.71      7.52 o 
  -5  -6   9       59.06       56.38      6.18 o 
  -4  -6   9        2.07        1.84      3.23 o 
  -3  -6   9        2.73        7.02      3.08 o 
  -2  -6   9        7.07        4.63      2.96 o 
  -1  -6   9       73.03       66.48      8.44 o 
   0  -6   9        0.36        1.74      2.51 o 
   1  -6   9       22.34       17.76      3.22 o 
   2  -6   9        4.83        5.26      4.61 o 
   3  -6   9       49.17       43.98      5.24 o 
   4  -6   9       48.17       41.30      5.77 o 
   5  -6   9      176.91      192.52     10.20 o 
   6  -6   9       21.73       19.53     13.87 o 
   7  -6   9        3.59        7.39      4.74 o 
   8  -6   9       72.10       84.77     15.94 o 
   9  -6   9       10.01        9.98      5.31 o 
  -6  -5   9        0.59        7.00      4.33 o 
  -5  -5   9       10.26       14.09      4.28 o 
  -4  -5   9       31.18       31.36      4.84 o 
  -3  -5   9       50.61       45.55      6.20 o 
  -2  -5   9       13.48        8.26      3.03 o 
  -1  -5   9       12.10       18.11      5.49 o 
   0  -5   9      113.49      122.91      7.98 o 
   1  -5   9       14.30       14.12      3.04 o 
   2  -5   9        3.88        1.47      2.22 o 
   3  -5   9       18.10       23.82      3.16 o 
   4  -5   9       56.02       45.02      5.27 o 
   5  -5   9        0.59        1.09      3.10 o 
   6  -5   9      205.97      195.98     10.09 o 
   7  -5   9       29.21       30.08      8.70 o 
   8  -5   9        7.73       10.83      4.61 o 
   9  -5   9       30.55       43.41      6.99 o 
  -6  -4   9        3.76        8.72      4.25 o 
  -5  -4   9        0.55        6.40      3.74 o 
  -4  -4   9      122.06      121.69      7.16 o 
  -3  -4   9       11.03       12.78      5.61 o 
  -2  -4   9      230.55      236.17      8.98 o 
  -1  -4   9        3.97        0.00      2.44 o 
   0  -4   9      448.25      446.44     14.60 o 
   1  -4   9        0.73       -1.80      1.83 o 
   2  -4   9       94.09      102.44      5.21 o 
   3  -4   9       23.22       19.87      2.90 o 
   4  -4   9      584.75      578.09     20.36 o 
   5  -4   9      104.82       89.91     16.11 o 
   6  -4   9       35.29       34.41      5.25 o 
   7  -4   9       38.10       51.33      7.24 o 
   8  -4   9       27.99       21.55      6.80 o 
   9  -4   9      145.91      160.19      9.62 o 
  10  -4   9       29.82       28.25      6.12 o 
  -6  -3   9        0.62        4.24      3.99 o 
  -5  -3   9        4.72       11.33      4.07 o 
  -4  -3   9        6.15        8.17      4.16 o 
  -3  -3   9       23.75       23.35      4.65 o 
  -2  -3   9      362.61      387.86     19.22 o 
  -1  -3   9       99.92       90.78      5.34 o 
   0  -3   9       23.15       24.99      3.45 o 
   1  -3   9      653.16      618.19     15.64 o 
   2  -3   9       45.67       37.44      3.45 o 
   3  -3   9      396.24      410.07     11.20 o 
   4  -3   9      169.86      158.03      8.87 o 
   5  -3   9      132.30      137.61      7.45 o 
   6  -3   9        0.02        0.03      2.57 o 
   7  -3   9       54.65       63.29      5.79 o 
   8  -3   9      129.55      116.57      7.57 o 
   9  -3   9      140.65      136.77      8.51 o 
  10  -3   9       63.73       79.87      9.22 o 
  -6  -2   9        7.37        8.68      4.28 o 
  -5  -2   9      117.27      125.56      7.64 o 
  -4  -2   9      179.67      194.02     12.86 o 
  -3  -2   9      523.68      550.43     15.75 o 
  -2  -2   9      219.02      213.03      8.34 o 
  -1  -2   9       24.19       19.03      3.30 o 
   0  -2   9        0.01        0.10      1.81 o 
   1  -2   9      130.97      127.76      5.62 o 
   2  -2   9      604.85      582.60     17.47 o 
   3  -2   9       18.41       20.59      3.53 o 
   4  -2   9        8.88        5.21      2.08 o 
   5  -2   9        0.43        2.49      1.86 o 
   6  -2   9      117.79      102.95      6.25 o 
   7  -2   9       31.45       27.52      8.87 o 
   8  -2   9       20.16       18.01      4.01 o 
   9  -2   9       69.81       70.77      6.46 o 
  10  -2   9      186.48      159.68     27.13 o 
  11  -2   9       15.96       10.34      9.13 o 
  -6  -1   9       13.55       18.52      5.07 o 
  -5  -1   9       70.48       82.51      6.65 o 
  -4  -1   9       92.71      108.47      7.50 o 
  -3  -1   9       17.44       23.52      3.88 o 
  -2  -1   9        0.24        0.79      2.66 o 
  -1  -1   9        0.26       -1.70      2.03 o 
   0  -1   9        2.90        1.47      2.00 o 
   1  -1   9       24.86       22.13      2.92 o 
   2  -1   9      156.27      157.01      6.61 o 
   3  -1   9      126.77      126.42      4.44 o 
   4  -1   9      377.78      355.72      8.34 o 
   5  -1   9      192.07      199.54      6.76 o 
   6  -1   9        6.49        5.85      2.27 o 
   7  -1   9      163.81      165.90     16.02 o 
   8  -1   9      306.33      314.52     11.74 o 
   9  -1   9        0.34       -1.22      2.84 o 
  10  -1   9       37.48       44.62      9.99 o 
  11  -1   9       55.20       58.40     11.71 o 
  -6   0   9        5.90        6.08      4.26 o 
  -5   0   9      142.56      152.02      8.55 o 
  -4   0   9      338.77      340.21     12.11 o 
  -3   0   9       97.19       80.92      8.70 o 
  -2   0   9        0.85        1.94      2.44 o 
  -1   0   9      524.70      490.60     13.50 o 
   0   0   9      106.10      111.74      6.23 o 
   1   0   9      134.98      125.01      5.21 o 
   2   0   9      237.49      225.21     11.06 o 
   3   0   9       25.52       25.41      2.71 o 
   4   0   9      643.47      630.09     15.13 o 
   5   0   9     1292.30     1319.02     24.05 o 
   6   0   9       16.45       21.21      4.91 o 
   7   0   9      546.05      515.19     18.54 o 
   8   0   9      113.48      114.93     14.30 o 
   9   0   9        1.73        3.49      4.05 o 
  10   0   9       15.45       14.47      7.06 o 
  11   0   9        4.94        7.41      7.58 o 
  12   0   9        1.04        3.27      8.79 o 
  -5   1   9        7.15        4.08      3.69 o 
  -4   1   9      109.68      147.95      9.79 o 
  -3   1   9       92.52       98.75      6.99 o 
  -2   1   9        5.81        5.08      4.37 o 
  -1   1   9      522.26      523.12     14.18 o 
   0   1   9      135.37      125.86      5.58 o 
   1   1   9      210.36      207.51     11.68 o 
   2   1   9      314.40      295.54      8.88 o 
   3   1   9       25.14       29.56      4.91 o 
   4   1   9       11.02        9.27      2.80 o 
   5   1   9      354.37      347.99      7.65 o 
   6   1   9      442.82      431.31     11.19 o 
   7   1   9       17.39       17.03      2.82 o 
   8   1   9       33.41       30.75      4.09 o 
   9   1   9        2.80        7.24      5.17 o 
  10   1   9        4.77        5.17      5.86 o 
  11   1   9       25.90       16.37      8.27 o 
  -5   2   9       14.43       12.47      4.44 o 
  -4   2   9       24.70       24.37      5.96 o 
  -3   2   9       15.30       18.40      3.89 o 
  -2   2   9        5.15        9.74      6.48 o 
  -1   2   9       13.43       11.29      2.94 o 
   0   2   9      326.51      323.96     10.21 o 
   1   2   9       38.39       36.45      4.51 o 
   2   2   9       35.85       37.44      4.37 o 
   3   2   9       42.48       33.17      4.22 o 
   4   2   9      191.47      199.05      8.65 o 
   5   2   9       10.34        7.43      3.53 o 
   6   2   9       21.92       24.54      3.47 o 
   7   2   9       12.27       15.57      2.66 o 
   8   2   9       16.33       14.15      2.52 o 
   9   2   9      151.80      148.94      7.16 o 
  10   2   9        6.63        9.30      6.03 o 
  -5   3   9        7.82        4.12     14.04 o 
  -4   3   9        0.28        1.03      3.55 o 
  -3   3   9      171.97      188.15     10.06 o 
  -2   3   9       57.79       54.32      4.90 o 
  -1   3   9      100.23       95.77      6.82 o 
   0   3   9      114.30      115.70      6.48 o 
   1   3   9        1.17        1.54      2.07 o 
   2   3   9       22.81       23.80      4.01 o 
   3   3   9     1007.15      981.47     27.54 o 
   4   3   9        1.68        4.18      3.53 o 
   5   3   9        5.07        2.79      2.33 o 
   6   3   9       17.73       23.73      3.94 o 
   7   3   9      213.05      198.55      9.00 o 
   8   3   9      401.84      413.82     13.40 o 
   9   3   9       58.99       65.91      4.97 o 
  -4   4   9        6.25        4.69     10.25 o 
  -3   4   9      113.89      104.51      9.06 o 
  -2   4   9      114.99      120.72     15.59 o 
  -1   4   9        1.30       -1.16      6.46 o 
   0   4   9        7.59       11.54      3.77 o 
   1   4   9      112.65      109.34     12.66 o 
   2   4   9       50.51       54.12      5.50 o 
   3   4   9       78.95       65.73      7.84 o 
   4   4   9       57.35       77.77      7.24 o 
   5   4   9       89.77       94.91      6.13 o 
   6   4   9       62.29       56.24      8.70 o 
   7   4   9       57.77       57.52      5.31 o 
   8   4   9        0.00        2.24      3.10 o 
   9   4   9      259.65      272.36     17.05 o 
  -4   5   9        1.14        1.11      5.09 o 
  -3   5   9        0.01       -2.08      4.38 o 
  -2   5   9       45.98       47.21      7.67 o 
  -1   5   9       64.88       64.70      6.87 o 
   0   5   9       91.39       71.80      6.81 o 
   1   5   9      128.71      127.93      8.48 o 
   2   5   9       30.30       29.08      4.64 o 
   3   5   9       24.60       24.05      4.39 o 
   4   5   9      136.48      155.14      8.36 o 
   5   5   9      445.55      409.24     19.90 o 
   6   5   9      138.07      118.29      7.20 o 
   7   5   9       69.18       61.55      8.10 o 
   8   5   9      126.40      141.43      8.96 o 
   9   5   9        2.87       -1.38      5.17 o 
  10   5   9       41.42       55.13      9.82 o 
  -3   6   9       11.13       12.45      5.99 o 
  -2   6   9       33.59       20.93      9.65 o 
  -1   6   9       12.79       10.11      4.92 o 
   0   6   9       41.33       42.88      6.27 o 
   1   6   9       13.99       28.50      8.36 o 
   2   6   9      293.38      318.10     13.62 o 
   3   6   9       36.62       38.84      5.29 o 
   4   6   9        0.64       -0.58      2.90 o 
   5   6   9        0.47        4.87      3.45 o 
   6   6   9       27.59       21.46      4.34 o 
   7   6   9        0.35       -0.26      3.22 o 
   8   6   9       44.86       52.20      6.03 o 
   9   6   9      186.07      158.14     14.47 o 
  10   6   9        3.94        9.13      7.24 o 
  -2   7   9        2.98        0.69      5.30 o 
  -1   7   9        1.65        3.87      4.81 o 
   0   7   9        8.65        6.75      4.63 o 
   1   7   9       63.52       65.62      6.99 o 
   2   7   9       62.74       79.27      7.53 o 
   3   7   9       56.27       61.75      7.58 o 
   4   7   9        5.37        6.12      6.12 o 
   5   7   9      197.03      210.44     35.14 o 
   6   7   9       40.41       49.13      5.84 o 
   7   7   9        1.63        2.78      3.67 o 
   8   7   9       51.98       33.08     11.89 o 
   9   7   9       19.02       29.29      8.96 o 
  10   7   9        8.48       10.85      8.10 o 
  11   7   9        9.25       38.42     11.20 o 
  -1   8   9        0.10        2.60      5.34 o 
   0   8   9       61.51       79.85      8.59 o 
   1   8   9        0.07       10.26      4.91 o 
   2   8   9        0.01        8.62      4.67 o 
   3   8   9       11.47        5.09      4.17 o 
   4   8   9        0.17        2.09      4.11 o 
   5   8   9        0.95        6.38      4.20 o 
   6   8   9      314.86      334.06     18.26 o 
   7   8   9        6.10       11.24      4.45 o 
   9   8   9       10.53        0.52      7.75 o 
  10   8   9        0.21        1.03      6.89 o 
  11   8   9        1.02       12.06      9.65 o 
   0   9   9       38.10       36.77      7.78 o 
   1   9   9        0.33       -2.94      4.94 o 
   2   9   9       75.69       83.78      8.86 o 
   3   9   9        1.55        0.82      4.68 o 
   4   9   9       33.12       33.45      6.62 o 
   5   9   9        0.23        6.10      4.61 o 
   6   9   9       60.07       74.07      7.87 o 
   7   9   9        3.15        3.92      7.58 o 
   9   9   9        2.57       -1.21      7.75 o 
  10   9   9        0.52        9.65      9.47 o 
  11   9   9       60.57       51.34     13.09 o 
   1  10   9       44.59       62.60     11.46 o 
   2  10   9        9.24        0.93      5.57 o 
   3  10   9        0.13        9.51      5.84 o 
   4  10   9       78.92       83.09      8.92 o 
   5  10   9        0.18       -1.09      4.78 o 
   6  10   9        0.68        6.32      5.27 o 
   7  10   9       27.63       17.57     14.64 o 
   9  10   9       44.32       30.66     11.37 o 
  10  10   9      124.60      129.72     17.40 o 
   3  11   9        0.46       13.70      6.62 o 
   4  11   9      171.79      168.51     12.41 o 
   5  11   9        0.04        7.52      6.39 o 
   6  11   9        5.54        6.33      5.91 o 
   7  11   9        7.85       -9.47     13.78 o 
   8  11   9       69.12       70.80     14.47 o 
   9  11   9       11.35        4.65      9.65 o 
  -2 -10  10        6.96        1.26      4.17 o 
  -1 -10  10        0.60       -1.22      3.91 o 
   0 -10  10       43.34       43.01     13.87 o 
   1 -10  10        7.60        0.70      5.34 o 
   2 -10  10       18.99       27.98     10.08 o 
   3 -10  10        3.55        1.51      4.83 o 
  -4  -9  10        9.10       14.56      6.03 o 
  -3  -9  10        5.05       10.93      4.73 o 
  -2  -9  10       24.45       24.78      5.40 o 
  -1  -9  10       30.89       39.02      5.46 o 
   0  -9  10        3.77       -1.49      3.52 o 
   1  -9  10       25.16       30.80     12.92 o 
   2  -9  10       39.65       43.28      6.95 o 
   3  -9  10        1.59        3.90      4.86 o 
   4  -9  10       46.29       51.50      9.73 o 
   5  -9  10       52.62       90.08      9.31 o 
  -4  -8  10        4.52        6.26      4.14 o 
  -3  -8  10       18.14       22.35      5.00 o 
  -2  -8  10       15.03       15.55      4.60 o 
  -1  -8  10      195.29      233.45      9.98 o 
   0  -8  10        7.21       17.01      4.12 o 
   1  -8  10        0.98        5.13      3.90 o 
   2  -8  10       24.34       15.30      5.14 o 
   3  -8  10       82.34       86.00      7.80 o 
   4  -8  10        8.85        8.27      4.87 o 
   5  -8  10       46.69       61.25      8.87 o 
   6  -8  10        0.50        7.09      5.17 o 
  -5  -7  10        1.08        6.82      4.62 o 
  -4  -7  10        0.22        0.38      3.61 o 
  -3  -7  10        5.33        2.44      3.68 o 
  -2  -7  10       32.09       36.37      5.07 o 
  -1  -7  10       31.07       26.32      4.54 o 
   0  -7  10       17.67       18.35      3.82 o 
   1  -7  10        1.84        3.82      2.95 o 
   2  -7  10        9.78        9.27      4.12 o 
   3  -7  10      223.03      238.83     11.78 o 
   4  -7  10       77.65       67.41     10.42 o 
   5  -7  10        5.33        6.04      4.44 o 
   6  -7  10       70.93       76.16     10.51 o 
   7  -7  10        0.37        1.71      4.73 o 
  -5  -6  10       60.58       56.77      6.96 o 
  -4  -6  10       24.50       27.35      5.05 o 
  -3  -6  10      130.68      162.51      8.49 o 
  -2  -6  10      196.16      210.10      9.22 o 
  -1  -6  10        8.99        7.98      3.33 o 
   0  -6  10       81.91       77.86     13.44 o 
   1  -6  10       21.09       18.47      5.61 o 
   2  -6  10       18.92       21.86      3.52 o 
   3  -6  10        0.02       -3.06      3.21 o 
   4  -6  10        7.06        5.57      5.00 o 
   5  -6  10        2.45       13.25      4.48 o 
   6  -6  10       26.26       31.68      5.79 o 
   7  -6  10        3.62        4.47      6.29 o 
   8  -6  10       52.24       48.22     10.42 o 
  -5  -5  10       28.94       38.63      6.10 o 
  -4  -5  10       40.79       30.60      5.01 o 
  -3  -5  10       13.92       14.49      4.66 o 
  -2  -5  10      181.10      177.07      8.41 o 
  -1  -5  10      144.95      150.05      7.43 o 
   0  -5  10       82.77       74.25      5.35 o 
   1  -5  10       21.73       17.01      4.57 o 
   2  -5  10       21.81       21.22      3.40 o 
   3  -5  10       43.88       50.26      4.35 o 
   4  -5  10       68.98       85.53     11.97 o 
   5  -5  10        4.46        0.42      3.19 o 
   6  -5  10       12.87        8.25      5.00 o 
   7  -5  10       86.98       90.57      7.90 o 
   8  -5  10        3.44        2.68      4.38 o 
   9  -5  10       63.35       83.53      8.14 o 
  -5  -4  10        2.89        4.21      4.00 o 
  -4  -4  10       79.03       82.41     14.02 o 
  -3  -4  10       20.35       23.32      4.36 o 
  -2  -4  10        9.81        8.80      3.32 o 
  -1  -4  10      130.16      105.31      6.26 o 
   0  -4  10      122.62      119.86      6.32 o 
   1  -4  10       71.18       70.57      6.59 o 
   2  -4  10        0.05        2.60      2.18 o 
   3  -4  10      193.32      185.17      7.63 o 
   4  -4  10       12.65       14.06      3.55 o 
   5  -4  10       35.36       36.34      5.32 o 
   6  -4  10        1.95       -0.63      2.77 o 
   7  -4  10      195.39      187.72     10.00 o 
   8  -4  10        0.28        4.10      4.03 o 
   9  -4  10        2.04       -0.63      4.02 o 
  10  -4  10        1.00        9.30      5.32 o 
  -5  -3  10       79.21       96.05     11.88 o 
  -4  -3  10        7.33        4.72      3.84 o 
  -3  -3  10        1.19        4.02      3.75 o 
  -2  -3  10       29.08       32.78      4.30 o 
  -1  -3  10        5.50        5.55      2.91 o 
   0  -3  10       15.07       17.67      3.28 o 
   1  -3  10      223.99      229.86      8.68 o 
   2  -3  10      100.64      103.86      8.85 o 
   3  -3  10      102.50      100.14      5.71 o 
   4  -3  10        9.22        8.48      2.56 o 
   5  -3  10        6.53        4.38      3.31 o 
   6  -3  10       50.12       45.48      5.39 o 
   7  -3  10        6.63        8.25      3.68 o 
   8  -3  10      205.02      203.52     20.93 o 
   9  -3  10        0.13        3.86      4.39 o 
  10  -3  10       28.57       32.11      5.99 o 
  -5  -2  10        0.06        1.72      3.75 o 
  -4  -2  10       46.81       48.88      5.96 o 
  -3  -2  10       48.88       37.42      6.38 o 
  -2  -2  10        6.60        1.07      2.85 o 
  -1  -2  10        0.08        3.81      2.57 o 
   0  -2  10       62.53       55.04      6.88 o 
   1  -2  10       73.30       72.99      4.65 o 
   2  -2  10      631.80      624.17     15.93 o 
   3  -2  10      748.91      696.31     23.92 o 
   4  -2  10        2.87        6.90      3.04 o 
   5  -2  10       88.39       80.10      4.62 o 
   6  -2  10       87.87       92.57      6.50 o 
   7  -2  10        0.00        2.61      3.02 o 
   8  -2  10        6.39       12.63      6.80 o 
   9  -2  10       25.25       30.08     14.64 o 
  10  -2  10        0.68        6.09      4.40 o 
  -5  -1  10       59.72       61.65      6.88 o 
  -4  -1  10       36.43       37.97      5.51 o 
  -3  -1  10       36.22       43.47      5.17 o 
  -2  -1  10       73.65       75.57      7.36 o 
  -1  -1  10      317.36      338.68     10.98 o 
   0  -1  10       88.34       86.67      5.15 o 
   1  -1  10        2.46        6.92      2.44 o 
   2  -1  10        3.93        5.23      2.32 o 
   3  -1  10      622.48      611.95     15.05 o 
   4  -1  10      335.06      310.09      9.24 o 
   5  -1  10      542.29      556.28     13.99 o 
   6  -1  10      188.12      193.70      8.71 o 
   7  -1  10      236.44      242.92      9.98 o 
   8  -1  10       18.35       29.08      4.63 o 
   9  -1  10       59.33       70.17      6.45 o 
  10  -1  10       37.79       45.65     10.85 o 
  -5   0  10       29.49       40.19      5.93 o 
  -4   0  10       15.09        9.83      5.57 o 
  -3   0  10      141.15      157.18      8.26 o 
  -2   0  10      128.76      116.60      7.87 o 
  -1   0  10      322.87      317.63     10.46 o 
   0   0  10      261.68      235.89      8.30 o 
   1   0  10        6.33        3.55      2.18 o 
   2   0  10        6.49        3.37      2.08 o 
   3   0  10       73.74       78.53      4.50 o 
   4   0  10      258.57      245.51      7.56 o 
   5   0  10       20.88       16.53      2.67 o 
   6   0  10       52.07       55.18      4.80 o 
   7   0  10       60.05       54.78      7.75 o 
   8   0  10        9.62        6.72      5.17 o 
   9   0  10       63.41       52.37      6.72 o 
  -5   1  10        0.09        1.74      5.54 o 
  -4   1  10       14.87       13.21      4.44 o 
  -3   1  10      227.01      234.51      9.77 o 
  -2   1  10       73.41       76.30     10.88 o 
  -1   1  10        9.46        6.45      2.88 o 
   0   1  10       40.21       33.27      3.62 o 
   1   1  10       19.84       22.09      2.96 o 
   2   1  10       45.45       29.76      2.89 o 
   3   1  10      724.93      755.74     24.03 o 
   4   1  10       60.93       56.57      6.98 o 
   5   1  10       83.63       74.18      6.80 o 
   6   1  10       11.48        0.77      4.74 o 
   7   1  10      128.64      124.66      7.44 o 
   8   1  10       57.21       56.16      6.72 o 
   9   1  10       54.37       61.16      7.41 o 
  -4   2  10       23.46       28.52      6.82 o 
  -3   2  10      245.31      260.34     32.47 o 
  -2   2  10      151.81      174.47     11.54 o 
  -1   2  10       78.10       99.00      8.39 o 
   0   2  10       83.80       72.82      6.33 o 
   1   2  10        0.07       -0.75      4.82 o 
   2   2  10       10.81        4.25      3.88 o 
   3   2  10      588.69      580.26     18.64 o 
   4   2  10        7.64        5.17      3.14 o 
   5   2  10      137.69      133.07     18.17 o 
   6   2  10       95.77       85.77     11.28 o 
   7   2  10      349.83      342.19     12.74 o 
   8   2  10       17.26       24.29      5.34 o 
   9   2  10      153.26      140.75      9.82 o 
  -4   3  10        0.15       -1.35      4.98 o 
  -3   3  10        1.01        4.86      4.84 o 
  -2   3  10      105.60      125.59      9.56 o 
  -1   3  10      220.57      185.16     10.77 o 
   0   3  10        6.43       16.35      4.26 o 
   1   3  10      182.89      173.36     13.78 o 
   2   3  10       21.94       29.68      4.72 o 
   3   3  10      140.48      120.79      7.62 o 
   4   3  10      411.77      382.09     27.13 o 
   5   3  10        6.26        9.19      5.25 o 
   6   3  10        6.20        1.63      3.10 o 
   7   3  10       39.53       35.94      5.06 o 
   8   3  10      303.41      290.92     11.89 o 
   9   3  10       21.62       21.02      5.17 o 
  -3   4  10        0.01        3.83      5.55 o 
  -2   4  10       61.25       64.41      7.53 o 
  -1   4  10       43.09       43.39      6.54 o 
   0   4  10       60.42       44.62      6.25 o 
   1   4  10      182.33      196.08     10.55 o 
   2   4  10      127.34       94.20     17.57 o 
   3   4  10        1.72        2.80      3.36 o 
   4   4  10        1.97        8.44      3.28 o 
   5   4  10       77.57       61.84      6.98 o 
   6   4  10        9.85        5.81      3.20 o 
   7   4  10       74.33       62.72      5.93 o 
   8   4  10       12.34       16.99      4.18 o 
   9   4  10       78.90       84.93     11.03 o 
  -3   5  10        0.70       -2.73      5.19 o 
  -2   5  10        2.75        5.67      5.12 o 
  -1   5  10        1.53        2.41      4.50 o 
   0   5  10       18.44       24.61      5.54 o 
   1   5  10       72.56       62.07      6.74 o 
   2   5  10      147.99      161.47      9.60 o 
   3   5  10      281.70      271.31     17.14 o 
   4   5  10      274.09      268.79     26.87 o 
   5   5  10       31.40       28.64      4.92 o 
   6   5  10       23.83       18.23      5.43 o 
   7   5  10       38.53       26.78      4.96 o 
   8   5  10       22.14       23.14      4.64 o 
   9   5  10       46.87       43.93      9.65 o 
  -2   6  10        8.51        7.05      5.79 o 
  -1   6  10        5.01        5.31      5.25 o 
   0   6  10        3.17        6.26      4.65 o 
   1   6  10        8.30        4.97      4.11 o 
   2   6  10        4.27       10.23      4.42 o 
   3   6  10       65.84       54.18      7.15 o 
   4   6  10        0.18       -1.73      3.08 o 
   5   6  10        3.23        3.77      3.76 o 
   6   6  10        1.27       -3.20      3.20 o 
   7   6  10        1.75       10.78      4.33 o 
   8   6  10        2.11        3.27      3.77 o 
   9   6  10        1.77       -0.52      5.86 o 
  10   6  10        6.62       11.54      7.92 o 
  -1   7  10        9.94        6.57      5.48 o 
   0   7  10        6.99       16.60      5.91 o 
   1   7  10        0.44       -0.13      4.29 o 
   2   7  10        8.82        1.87      4.37 o 
   3   7  10       27.00       42.16      9.56 o 
   4   7  10        0.03        3.53      4.21 o 
   5   7  10        5.97        4.79      5.25 o 
   6   7  10      181.34      185.34     19.38 o 
   7   7  10        0.02        2.53      3.94 o 
   8   7  10        0.46        7.58     10.16 o 
   9   7  10        0.41       19.47      8.27 o 
  10   7  10       15.26       20.16      8.96 o 
   0   8  10       12.84       23.75      6.97 o 
   1   8  10        7.77       13.76      5.63 o 
   2   8  10        1.38        2.14      4.78 o 
   3   8  10        0.99        6.17      4.75 o 
   4   8  10       38.03       42.28      7.30 o 
   5   8  10       19.78       25.15      7.41 o 
   6   8  10       36.65       36.12      6.39 o 
   7   8  10       34.16       30.12      8.36 o 
   8   8  10        0.04        9.13     12.58 o 
   9   8  10        4.80       19.29      9.30 o 
  10   8  10       10.65       28.94     10.51 o 
  11   8  10       33.20       34.11     11.37 o 
   1   9  10        8.49       19.54      7.02 o 
   2   9  10       19.79        8.77      6.18 o 
   3   9  10        5.71        6.53      5.29 o 
   4   9  10       48.89       62.89      8.58 o 
   5   9  10       25.79       41.66      7.16 o 
   6   9  10       51.14       66.43     16.80 o 
   7   9  10        1.00        2.76     11.89 o 
   8   9  10      165.07      208.28     26.19 o 
   9   9  10        1.72        3.79      8.44 o 
  10   9  10       30.43       41.00     12.40 o 
   3  10  10       14.12       19.04      7.20 o 
   4  10  10        0.37        1.58      5.82 o 
   5  10  10        0.21       12.20      6.52 o 
   6  10  10       51.66       71.30      9.34 o 
   7  10  10       10.11       15.33     15.33 o 
   8  10  10      154.49      211.20     27.22 o 
   9  10  10        7.91        6.37      9.30 o 
   5  11  10        3.00        3.57      6.22 o 
   6  11  10        8.65       14.30     15.85 o 
   7  11  10       51.43       70.46     20.50 o 
  -2  -9  11        6.51        1.09      5.41 o 
  -1  -9  11       33.28       49.11      6.91 o 
   0  -9  11        6.53       11.37      5.40 o 
   1  -9  11       29.53       26.44      6.36 o 
   2  -9  11       43.59       41.61      7.25 o 
   3  -9  11       43.56       41.56      9.04 o 
   4  -9  11       20.30       15.36      6.23 o 
  -3  -8  11       34.66       46.84      6.94 o 
  -2  -8  11       44.90       54.24      6.94 o 
  -1  -8  11        7.59        7.87      4.48 o 
   0  -8  11       59.82       52.59      5.97 o 
   1  -8  11        5.33        5.50      4.82 o 
   2  -8  11        1.14        6.69      4.46 o 
   3  -8  11        3.25       -0.84      4.48 o 
   4  -8  11       12.80       18.01      5.92 o 
   5  -8  11       23.22       43.84      7.59 o 
  -3  -7  11       13.49       12.74      4.65 o 
  -2  -7  11       29.72       30.98      5.52 o 
  -1  -7  11       42.59       57.67      6.22 o 
   0  -7  11       21.10       19.21      6.52 o 
   1  -7  11       19.88       29.72      4.59 o 
   2  -7  11       33.34       31.95      5.89 o 
   3  -7  11       28.87       28.24      5.79 o 
   4  -7  11      130.34      136.31      9.59 o 
   5  -7  11       67.57       93.34     14.90 o 
   6  -7  11        1.65       -0.11      4.36 o 
   7  -7  11       24.65       26.05      6.83 o 
  -4  -6  11       15.65       21.55      5.39 o 
  -3  -6  11        0.92       -3.52      3.52 o 
  -2  -6  11       19.04       22.77      4.82 o 
  -1  -6  11        0.18        1.68      3.36 o 
   0  -6  11       16.53       18.53      4.23 o 
   1  -6  11       14.54       15.80      5.12 o 
   2  -6  11       25.02       25.49      5.35 o 
   3  -6  11       22.82       29.03      5.32 o 
   4  -6  11       99.10       98.36      7.89 o 
   5  -6  11       33.39       28.77      6.89 o 
   6  -6  11        0.56        0.63      3.99 o 
   7  -6  11       57.03       47.44      7.09 o 
   8  -6  11       17.97       23.35      6.83 o 
  -4  -5  11       60.25       69.09      7.22 o 
  -3  -5  11       32.72       35.78      5.74 o 
  -2  -5  11       85.61       93.33      6.76 o 
  -1  -5  11       75.65       71.14      6.20 o 
   0  -5  11       18.05       15.95      3.84 o 
   1  -5  11      179.52      180.66      8.11 o 
   2  -5  11      179.82      180.82     10.04 o 
   3  -5  11        0.76        2.61      3.41 o 
   4  -5  11        0.61        5.43      3.88 o 
   5  -5  11       66.75       71.18      7.06 o 
   6  -5  11       54.20       47.21      7.75 o 
   7  -5  11        0.59       11.91     12.32 o 
   8  -5  11        1.89        2.92      4.45 o 
  -4  -4  11        0.12       -0.03      3.81 o 
  -3  -4  11       40.80       38.57      5.53 o 
  -2  -4  11       13.60       14.11      6.50 o 
  -1  -4  11       32.84       39.61      4.87 o 
   0  -4  11      150.98      146.27      7.35 o 
   1  -4  11       10.77       15.33      3.53 o 
   2  -4  11      153.51      154.23      7.15 o 
   3  -4  11       12.90       14.42      4.30 o 
   4  -4  11       32.81       30.93      5.17 o 
   5  -4  11       15.68       22.40      4.76 o 
   6  -4  11        0.25        0.79      3.36 o 
   7  -4  11        0.68        2.81      3.40 o 
   8  -4  11       51.42       63.71     12.15 o 
   9  -4  11       21.58       34.97      7.92 o 
  -4  -3  11       73.13       77.06      7.22 o 
  -3  -3  11       59.10       47.34      5.67 o 
  -2  -3  11        9.87       13.22      3.79 o 
  -1  -3  11        0.03        0.19      2.86 o 
   0  -3  11       84.12       90.20      6.59 o 
   1  -3  11      142.28      146.89      8.68 o 
   2  -3  11      110.52      100.10      5.70 o 
   3  -3  11      157.05      163.91      7.09 o 
   4  -3  11        1.25       -0.04      3.27 o 
   5  -3  11        6.46        9.65      3.78 o 
   6  -3  11        6.40        8.16      3.95 o 
   7  -3  11        1.94       -0.58      3.32 o 
   8  -3  11        2.62        6.25      5.68 o 
   9  -3  11      105.01      126.79     11.37 o 
  10  -3  11       29.79       34.80      7.92 o 
  -4  -2  11        2.84        4.54      4.17 o 
  -3  -2  11       49.44       49.89      5.92 o 
  -2  -2  11       46.90       47.45      5.62 o 
  -1  -2  11       14.11       13.60      3.59 o 
   0  -2  11        6.59        6.28      4.40 o 
   1  -2  11        9.42        6.37      2.80 o 
   2  -2  11        8.10        7.87      3.07 o 
   3  -2  11        4.85        4.58      2.51 o 
   4  -2  11        1.17        0.88      2.33 o 
   5  -2  11       84.22       85.88      6.74 o 
   6  -2  11      106.49      111.36      7.23 o 
   7  -2  11        0.01        0.86      4.13 o 
   8  -2  11       18.68       25.67      6.37 o 
   9  -2  11       86.00       92.17      9.65 o 
  -4  -1  11       13.02       18.57      6.33 o 
  -3  -1  11       21.22       32.60      5.23 o 
  -2  -1  11      164.77      176.13     12.77 o 
  -1  -1  11        1.75        9.93      3.39 o 
   0  -1  11      104.47      105.75      6.04 o 
   1  -1  11       44.67       40.32      3.99 o 
   2  -1  11        2.71        4.37      2.46 o 
   3  -1  11       39.12       33.97      4.93 o 
   4  -1  11      260.01      227.34      9.97 o 
   5  -1  11      152.30      141.84      7.79 o 
   6  -1  11       46.74       32.56      6.20 o 
   8  -1  11        0.11        0.17      3.62 o 
   9  -1  11        8.99       12.06      4.82 o 
  -4   0  11       75.44       81.98      9.39 o 
  -3   0  11       20.55       24.83      6.37 o 
  -2   0  11      131.26      118.72      9.04 o 
  -1   0  11       24.01       29.31      5.34 o 
   0   0  11        9.16       14.96      4.74 o 
   1   0  11       39.42       36.61      5.59 o 
   2   0  11        1.71        3.36      3.05 o 
   3   0  11      228.68      222.94     10.06 o 
   4   0  11       68.82       57.16      5.34 o 
   5   0  11      330.72      340.71     12.87 o 
   6   0  11      184.44      163.41      9.22 o 
   7   0  11       94.16       77.87      8.10 o 
   8   0  11       37.71       42.90      6.89 o 
   9   0  11        1.86        0.17      4.48 o 
  -4   1  11       13.97       13.06      6.72 o 
  -3   1  11       10.31       12.69      6.63 o 
  -2   1  11        0.99        1.42      5.25 o 
  -1   1  11       51.79       65.52      8.96 o 
   0   1  11      111.67       99.21      7.77 o 
   1   1  11      132.70      120.63     15.25 o 
   2   1  11        8.53        9.67      3.77 o 
   3   1  11        5.13       -0.88      3.19 o 
   4   1  11        9.83        8.33      3.26 o 
   5   1  11      616.23      650.42     20.18 o 
   6   1  11      375.67      384.74     14.00 o 
   7   1  11       85.44       87.00      8.61 o 
   8   1  11      130.15      113.53      9.47 o 
   9   1  11       25.50       22.74      6.03 o 
  -3   2  11       53.78       59.14      8.56 o 
  -2   2  11        0.13        2.03      4.39 o 
  -1   2  11      381.72      379.87     16.22 o 
   0   2  11       12.40        8.22      4.14 o 
   1   2  11       81.37       53.84      6.98 o 
   2   2  11      310.09      286.55     12.49 o 
   3   2  11       14.87       16.75      7.32 o 
   4   2  11      165.78      133.73      7.82 o 
   5   2  11        7.72        5.39      3.22 o 
   6   2  11       48.50       45.12      5.13 o 
   7   2  11       22.10       23.61      4.56 o 
   8   2  11       14.66       27.22      6.03 o 
   9   2  11        0.07        3.10      4.82 o 
  -3   3  11       19.97       15.87      8.10 o 
  -2   3  11        2.47       -3.62      4.51 o 
  -1   3  11       28.24       34.95      6.58 o 
   0   3  11        0.93        6.44      4.30 o 
   1   3  11        0.67        1.97      3.43 o 
   2   3  11       81.26       66.08      6.49 o 
   3   3  11       45.10       54.93      5.89 o 
   4   3  11      224.34      241.78     12.83 o 
   5   3  11        5.38        8.00      3.37 o 
   6   3  11       22.32       22.88      4.30 o 
   7   3  11        1.07        3.25      3.10 o 
   8   3  11        1.53       -0.34      3.96 o 
   9   3  11      169.39      169.00     11.37 o 
  -2   4  11        0.48        4.43      5.13 o 
  -1   4  11        0.63        1.60      4.54 o 
   0   4  11       14.47       16.23      5.13 o 
   1   4  11       44.91       35.73      6.16 o 
   2   4  11        3.67        5.84      5.60 o 
   3   4  11       13.41       22.05      5.09 o 
   4   4  11       24.67       26.36      5.07 o 
   5   4  11       63.20       50.32      5.95 o 
   6   4  11        1.05       -2.58      3.15 o 
   7   4  11        0.03       -2.16      5.25 o 
   8   4  11       31.14       28.35      5.68 o 
  -2   5  11        0.24        0.19      5.46 o 
  -1   5  11        0.01       -0.15      6.03 o 
   0   5  11       28.96       49.06      7.40 o 
   1   5  11       28.09       18.29      5.29 o 
   2   5  11        6.92        5.28      4.04 o 
   3   5  11      113.56      113.84      9.65 o 
   4   5  11        4.25        3.77      3.86 o 
   5   5  11        7.08        2.39      4.48 o 
   6   5  11       94.49       82.84      7.17 o 
   7   5  11        9.80        4.86      3.67 o 
   8   5  11       10.90       15.26      8.10 o 
  -1   6  11        6.33        7.25      9.99 o 
   0   6  11        1.84        2.19      5.00 o 
   1   6  11       75.20       69.06      7.77 o 
   2   6  11       17.61       26.19      8.18 o 
   3   6  11       21.94       29.13      6.11 o 
   4   6  11        0.01       -0.23      3.86 o 
   5   6  11        1.50        2.01      5.77 o 
   6   6  11       33.50       23.55      5.48 o 
   7   6  11      117.66      114.88      8.62 o 
   8   6  11       33.17       32.41      6.10 o 
   0   7  11        1.51        4.01      5.34 o 
   1   7  11        0.72       -1.47      4.97 o 
   2   7  11       14.72       18.94      6.12 o 
   3   7  11       88.76       86.70      8.76 o 
   4   7  11        8.30       10.79      4.87 o 
   5   7  11       49.58       48.58      9.56 o 
   6   7  11       14.98       17.33      6.20 o 
   7   7  11        0.45        2.18      9.91 o 
   8   7  11        0.14        1.72      9.13 o 
  10   7  11        4.97        6.37      8.96 o 
   1   8  11        3.98        1.65      5.63 o 
   2   8  11        0.10        3.27      6.98 o 
   3   8  11        8.36        2.85      9.13 o 
   4   8  11        0.34        5.36      5.13 o 
   5   8  11        8.29       18.68      7.15 o 
   6   8  11       73.98       93.54     29.11 o 
   7   8  11       56.71       44.36     12.06 o 
   8   8  11       40.97       61.16     17.74 o 
  10   8  11        0.01       11.37      9.65 o 
   3   9  11        7.95        4.98      5.79 o 
   4   9  11       14.33       13.72      6.63 o 
   5   9  11       24.34       19.47      6.67 o 
   6   9  11       77.95       96.07     27.48 o 
   7   9  11        0.03       16.88     13.61 o 
   8   9  11       53.07       37.21     16.02 o 
   5  10  11        1.02        5.53      6.45 o 
   6  10  11        8.71       10.34      6.80 o 
   7  10  11        1.18        8.10     14.64 o 
   8  10  11        1.25        8.10     16.19 o 
  -1  -8  12       48.42       74.39      7.78 o 
   0  -8  12       26.68       38.30     13.09 o 
   1  -8  12       18.99       25.75      9.13 o 
   2  -8  12       23.21       30.40      6.68 o 
   3  -8  12       24.51       19.40      6.47 o 
   4  -8  12        6.26        2.57      6.55 o 
  -2  -7  12       42.04       46.19      7.07 o 
  -1  -7  12      213.31      240.05     11.88 o 
   0  -7  12       81.35       83.30      7.18 o 
   1  -7  12       18.67       29.42     11.97 o 
   2  -7  12       18.27       33.17      9.56 o 
   3  -7  12        0.29        1.67      7.41 o 
   4  -7  12        4.29       -0.35      4.74 o 
   5  -7  12       18.33       36.41      9.22 o 
   6  -7  12        8.37       -0.41      5.27 o 
  -2  -6  12        0.68       -0.98      4.07 o 
  -1  -6  12       62.14       59.56      6.57 o 
   0  -6  12       38.29       53.94      6.13 o 
   1  -6  12        8.47        4.25      3.58 o 
   2  -6  12       66.42       68.10      7.57 o 
   3  -6  12       28.11       27.36      5.77 o 
   4  -6  12        0.06        1.02      4.57 o 
   5  -6  12        4.17        2.20      4.91 o 
   6  -6  12        3.87        3.99      5.24 o 
   7  -6  12       15.58       19.12      7.24 o 
  -3  -5  12       52.01       59.51      7.60 o 
  -2  -5  12       25.29       28.98      5.40 o 
  -1  -5  12       44.53       41.82      5.47 o 
   0  -5  12        1.15        0.66      5.52 o 
   1  -5  12        0.39        0.71      3.90 o 
   2  -5  12       12.97       13.04      3.87 o 
   3  -5  12      191.99      230.15     17.57 o 
   4  -5  12        3.24        5.93      4.28 o 
   5  -5  12       24.63       22.03      5.35 o 
   6  -5  12       19.62       18.78      6.72 o 
   7  -5  12       20.40       26.36      7.06 o 
   8  -5  12        4.70       -1.21      5.34 o 
  -3  -4  12        7.94       11.86      5.75 o 
  -2  -4  12       36.53       39.47      5.80 o 
  -1  -4  12        5.18        7.29      3.87 o 
   0  -4  12        2.09        7.70      3.49 o 
   1  -4  12       33.36       20.89      5.09 o 
   2  -4  12       35.53       28.13      4.39 o 
   3  -4  12       62.61       77.00     13.18 o 
   5  -4  12        9.50        9.65      5.51 o 
   6  -4  12       43.44       50.65      8.61 o 
   7  -4  12        0.49        3.96      5.17 o 
   8  -4  12        4.79       13.78      6.20 o 
  -3  -3  12       14.25       15.10      7.67 o 
  -2  -3  12        4.75        3.42      4.76 o 
  -1  -3  12        2.12        3.87      4.37 o 
   0  -3  12       15.38       22.98      5.34 o 
   1  -3  12      111.36      115.80     13.61 o 
   2  -3  12        2.12        3.89      3.48 o 
   3  -3  12       34.99       30.19      8.36 o 
   4  -3  12      126.15       81.48      9.30 o 
   5  -3  12        1.22        1.03      4.82 o 
   6  -3  12        7.96       11.03      5.17 o 
   7  -3  12        0.64        2.07      4.65 o 
   8  -3  12       14.47       11.20      5.68 o 
   9  -3  12       36.41       47.72      8.61 o 
  -3  -2  12       38.14       45.48      7.95 o 
  -2  -2  12       35.50       44.75      7.17 o 
  -1  -2  12       20.04       17.24      6.12 o 
   0  -2  12        0.00       -2.08      3.41 o 
   1  -2  12       40.93       40.38      5.63 o 
   2  -2  12      145.56      148.12     12.66 o 
   3  -2  12       70.01       86.02      6.79 o 
   4  -2  12      121.25      115.82     14.73 o 
   5  -2  12       10.14       14.47      5.34 o 
   6  -2  12        4.73       13.95      5.68 o 
   8  -2  12       17.86        7.92      5.00 o 
   9  -2  12        0.08        0.69      5.17 o 
  -3  -1  12        6.43        8.22      5.63 o 
  -2  -1  12      184.43      204.95     12.54 o 
  -1  -1  12       35.87       37.30      6.33 o 
   0  -1  12       21.35       23.20      5.12 o 
   1  -1  12        0.00        0.30      3.48 o 
   2  -1  12       36.85       26.29      4.92 o 
   3  -1  12        0.28        2.43      3.04 o 
   4  -1  12      208.26      201.07      9.92 o 
   5  -1  12       53.54       60.64      7.75 o 
   6  -1  12       37.31       28.42      6.55 o 
   7  -1  12       12.89       13.78      5.68 o 
   8  -1  12        0.06       -2.76      5.00 o 
   9  -1  12        2.22       10.34      6.37 o 
  -3   0  12       41.27       43.95     10.94 o 
  -2   0  12        2.75        6.39      5.23 o 
  -1   0  12      130.25      117.80      9.38 o 
   0   0  12      175.77      167.43     11.20 o 
   1   0  12        7.01       12.88      4.39 o 
   2   0  12        0.02       -1.83      4.74 o 
   3   0  12       73.17       76.98      7.58 o 
   4   0  12        4.37        6.15      3.53 o 
   5   0  12       20.03       14.94      3.97 o 
   6   0  12      124.64      142.47     11.71 o 
   7   0  12       20.02       12.92      5.51 o 
   8   0  12      130.90      145.05     11.71 o 
   9   0  12       16.35       24.63      7.06 o 
  -2   1  12       60.90       56.95      8.19 o 
  -1   1  12       12.96       13.74      5.17 o 
   0   1  12       16.05        6.16      4.49 o 
   1   1  12        3.02       -1.41      3.50 o 
   2   1  12       26.88       20.98      4.91 o 
   3   1  12       22.44       26.33      5.43 o 
   4   1  12       21.24       21.63      4.67 o 
   5   1  12       21.39       25.94      7.32 o 
   6   1  12        1.16       -3.48      3.88 o 
   7   1  12       61.91       33.25      6.89 o 
   8   1  12        7.11       10.85      5.51 o 
   9   1  12       91.23      138.68     11.54 o 
  -2   2  12       31.70       32.29      7.23 o 
  -1   2  12       10.05        6.67      6.20 o 
   0   2  12        0.66       -1.18      3.97 o 
   1   2  12       13.60        7.52      4.54 o 
   2   2  12       94.51       74.02      9.73 o 
   3   2  12      127.56      129.02     19.29 o 
   4   2  12      241.70      255.79     11.88 o 
   5   2  12       13.42        8.62      3.79 o 
   6   2  12      157.86      178.38      9.60 o 
   7   2  12        4.64        3.10      4.82 o 
   8   2  12       24.85       29.98      6.55 o 
   9   2  12      100.67      101.98      9.82 o 
  -1   3  12        0.62        1.35      5.05 o 
   0   3  12        8.05        6.62      4.84 o 
   1   3  12        0.25        3.73      4.65 o 
   2   3  12        0.58        0.38      3.63 o 
   3   3  12      135.40      119.18      8.84 o 
   4   3  12       80.37       88.73      8.44 o 
   5   3  12        1.43        3.33      4.13 o 
   6   3  12        9.01       10.07      4.82 o 
   7   3  12      104.00      119.70     16.54 o 
   8   3  12       41.35       38.76      7.41 o 
  -1   4  12       80.13       86.79      9.43 o 
   0   4  12       18.57        8.77      5.59 o 
   1   4  12       78.76       73.90      7.98 o 
   2   4  12       65.62       49.78      7.12 o 
   3   4  12       24.20       21.41      5.20 o 
   4   4  12       28.80       19.99      5.01 o 
   5   4  12       87.34       75.63      9.13 o 
   6   4  12       43.25       38.27      5.89 o 
   7   4  12      159.21      190.02     10.45 o 
   8   4  12       52.85       63.05      8.10 o 
   0   5  12       31.23       38.02      7.33 o 
   1   5  12        1.45        6.94      5.05 o 
   2   5  12       10.93       14.82      5.46 o 
   3   5  12        0.03        5.86      4.25 o 
   4   5  12        6.28       11.10      4.59 o 
   5   5  12       10.45       22.65      5.61 o 
   6   5  12        5.40        6.08      5.60 o 
   7   5  12       19.72       21.04     13.09 o 
   8   5  12       10.71       11.89      4.82 o 
   1   6  12        0.01        2.22      5.43 o 
   2   6  12        1.16        9.45      5.42 o 
   3   6  12       15.43       24.93      6.53 o 
   4   6  12        0.21        3.05      7.49 o 
   5   6  12        4.74       13.54      5.17 o 
   6   6  12        7.18        9.12      4.90 o 
   7   6  12       16.99       24.68      5.94 o 
   8   6  12       12.41        6.17      5.13 o 
   9   6  12       11.67       13.09     13.44 o 
   2   7  12        3.31        2.46      5.40 o 
   3   7  12       61.75       68.10     23.77 o 
   4   7  12       83.80       98.29      9.58 o 
   5   7  12        9.57       10.87      5.19 o 
   6   7  12       39.79       52.36      7.80 o 
   7   7  12        2.97        1.01      5.00 o 
   8   7  12       32.42       33.94     15.16 o 
   9   7  12       15.59        8.44     13.95 o 
   3   8  12       58.94       74.32      9.91 o 
   4   8  12       79.72       79.48      9.52 o 
   5   8  12        0.73        1.51      5.32 o 
   6   8  12        0.85       -2.35      5.56 o 
   7   8  12        0.54        7.42      5.86 o 
   8   8  12        2.04        0.00     13.26 o 
   9   8  12       81.30      113.70     21.71 o 
   5   9  12      102.82      126.88     11.81 o 
   6   9  12        0.42       -4.33      5.44 o 
   7   9  12       16.03        7.92     14.47 o 
   1  -7  13       19.64       26.53      8.44 o 
   2  -7  13       12.29        5.86      6.37 o 
   3  -7  13       31.78       47.89      8.96 o 
   4  -7  13        0.16        9.99      6.37 o 
   0  -6  13       27.67       27.43      7.24 o 
   1  -6  13       34.95       40.14      8.96 o 
   2  -6  13       21.05       33.59      8.61 o 
   3  -6  13       69.50      111.46     12.58 o 
   4  -6  13       19.47       19.98      7.41 o 
   5  -6  13       19.12       18.78      7.75 o 
  -1  -5  13       15.63       28.73      6.98 o 
   0  -5  13       29.22       28.54      7.84 o 
   1  -5  13       86.68       81.47      8.12 o 
   2  -5  13        1.27       -0.52      5.86 o 
   3  -5  13        5.06        4.65      6.20 o 
   4  -5  13       13.74        9.13      7.06 o 
   5  -5  13        2.83        2.93      5.51 o 
   6  -5  13       25.43       30.49      8.27 o 
   7  -5  13        4.37       13.09      6.72 o 
  -1  -4  13       70.44       91.26     10.77 o 
   0  -4  13        0.77        8.88      4.91 o 
   1  -4  13       30.33       51.06     14.99 o 
   2  -4  13       78.72       60.45      6.77 o 
   3  -4  13       41.20       32.90      8.10 o 
   4  -4  13       53.78       48.58      9.13 o 
   5  -4  13        1.46       -3.10      4.82 o 
   7  -4  13        9.25       16.88      6.72 o 
  -2  -3  13       44.49       55.39     12.23 o 
  -1  -3  13        0.07        0.73      4.92 o 
   0  -3  13        1.35        5.90      5.86 o 
   1  -3  13        0.13       -0.24      3.63 o 
   2  -3  13       23.48       23.12      4.98 o 
   3  -3  13       66.11       60.56      6.70 o 
   4  -3  13        5.39        1.03      4.65 o 
   5  -3  13       79.05       74.42      9.65 o 
   6  -3  13       30.03       24.63      7.24 o 
   8  -3  13        9.29        5.17      6.03 o 
  -2  -2  13        0.35        2.15      5.63 o 
  -1  -2  13        3.47        4.65      5.08 o 
   0  -2  13       45.51       50.03      7.31 o 
   1  -2  13        2.20       -2.37      3.92 o 
   2  -2  13       15.13       17.63      5.51 o 
   3  -2  13        0.10        0.19      6.03 o 
   4  -2  13        2.90        6.37      5.17 o 
   5  -2  13      141.53      152.98     12.58 o 
   6  -2  13       53.11       79.59      9.65 o 
   7  -2  13       28.86       22.05      7.06 o 
   8  -2  13        2.70       -0.52      5.86 o 
   9  -2  13       10.03       19.98      7.75 o 
  -1  -1  13       34.63       52.70      7.94 o 
   0  -1  13        0.73        4.55      4.78 o 
   1  -1  13        0.16       -0.27      3.70 o 
   2  -1  13       18.26       20.30      9.22 o 
   3  -1  13       33.77       33.79      5.54 o 
   4  -1  13        7.97        4.91      8.01 o 
   5  -1  13        3.55        4.82      4.82 o 
   6  -1  13        6.72        7.75      6.03 o 
   7  -1  13        2.52       -4.31      4.31 o 
   8  -1  13        3.60        5.51      5.86 o 
   9  -1  13        0.02       -2.58      6.03 o 
  -1   0  13        2.02        3.96      5.20 o 
   0   0  13       12.94       12.68      5.34 o 
   1   0  13        0.66        6.32      8.36 o 
   2   0  13       13.27        3.40      4.20 o 
   3   0  13        3.25        5.25      4.09 o 
   4   0  13       86.34       92.87      7.77 o 
   5   0  13       28.46       26.47      7.75 o 
   6   0  13        3.28        9.30      5.68 o 
   7   0  13        0.02        0.00      4.82 o 
   8   0  13        0.44       -4.82      4.82 o 
   9   0  13       64.38       55.30      9.65 o 
  -1   1  13       22.78       17.55      6.08 o 
   0   1  13       40.78       33.46     11.63 o 
   1   1  13       19.83       21.50      5.83 o 
   2   1  13        5.35        1.56      4.47 o 
   3   1  13       49.13       43.45      6.11 o 
   4   1  13       21.80       30.86      5.59 o 
   5   1  13        0.35        2.78      3.88 o 
   6   1  13       74.07       75.80      9.13 o 
   7   1  13        0.43        7.92      5.34 o 
   8   1  13        2.30        2.58      5.17 o 
   9   1  13       58.11       50.13      8.96 o 
  -1   2  13        1.73        2.91      5.90 o 
   0   2  13       60.25       61.51      8.16 o 
   1   2  13       14.13       14.80      5.50 o 
   2   2  13      101.79       92.86     12.23 o 
   3   2  13        3.82       -0.42      3.96 o 
   4   2  13        0.00        2.24      4.48 o 
   5   2  13       85.03      102.93     13.61 o 
   6   2  13      130.76      134.21      9.06 o 
   7   2  13       10.70        9.13      5.86 o 
   8   2  13      153.51      146.60     12.23 o 
   9   2  13       52.94       61.16      9.13 o 
   0   3  13       73.68       71.84      8.92 o 
   1   3  13        9.91        4.09      6.37 o 
   2   3  13       33.89       27.77      6.46 o 
   3   3  13       38.52       36.80      6.75 o 
   4   3  13        8.23       15.16      5.00 o 
   5   3  13       27.47       22.81      5.46 o 
   6   3  13       14.37       23.80      5.57 o 
   7   3  13       69.94       66.50      9.13 o 
   8   3  13        6.91        7.24      5.68 o 
   1   4  13        3.80        5.44      5.37 o 
   2   4  13       15.28       17.75      6.21 o 
   3   4  13       74.58       99.80      8.84 o 
   4   4  13        0.87       -0.79      5.60 o 
   5   4  13       26.59       35.37      6.09 o 
   6   4  13        0.01        8.22      4.75 o 
   7   4  13        5.41        6.47      4.84 o 
   8   4  13       42.75       63.74      9.13 o 
   1   5  13       14.46       22.76     14.04 o 
   2   5  13        0.11        0.56      5.68 o 
   3   5  13        9.88        9.43      5.77 o 
   4   5  13       19.20       24.09      6.25 o 
   5   5  13        2.63        2.26      5.06 o 
   6   5  13       31.14       45.00      7.24 o 
   7   5  13      143.50      185.56     11.45 o 
   8   5  13       12.97       19.98      6.89 o 
   2   6  13        3.73        1.72      6.55 o 
   3   6  13       12.16        9.34      5.95 o 
   4   6  13      110.83      111.95     20.93 o 
   5   6  13       13.76        8.31      8.61 o 
   6   6  13       36.72       50.92      7.68 o 
   7   6  13       41.55       45.14      7.88 o 
   8   6  13        0.53        3.10     12.23 o 
   4   7  13       21.61       24.29      7.35 o 
   5   7  13        4.44        5.14      5.79 o 
   6   7  13        5.22       22.06     11.46 o 
   7   7  13       22.51       27.37      8.44 o 
   8   7  13        6.81       24.29     14.30 o 
   2  -5  14       36.71       34.97      9.13 o 
   3  -5  14        5.59        7.06      7.06 o 
   4  -5  14       12.00       22.05      8.44 o 
   1  -4  14        1.61        4.01      4.80 o 
   2  -4  14        1.74       10.51      6.89 o 
   3  -4  14        4.82        7.24      6.20 o 
   4  -4  14       93.60      107.67     12.58 o 
   5  -4  14        1.82       13.09      6.72 o 
   6  -4  14       20.29       19.64      8.10 o 
   0  -3  14        9.80       13.76      6.06 o 
   1  -3  14        9.44       17.53      6.16 o 
   2  -3  14        0.00        2.84      5.60 o 
   3  -3  14       77.48       88.03     11.20 o 
   4  -3  14        3.29       -1.55      5.68 o 
   5  -3  14        0.06        4.13      6.03 o 
   6  -3  14        3.18        2.76      5.68 o 
   7  -3  14        8.25        5.86      6.20 o 
   0  -2  14        0.04        2.14      5.25 o 
   1  -2  14        0.11       -3.60      4.47 o 
   2  -2  14        0.01        2.41      4.54 o 
   3  -2  14        2.45        1.45      4.38 o 
   4  -2  14        8.69        7.92      6.37 o 
   5  -2  14       16.27       42.03      9.13 o 
   6  -2  14        0.02        1.72      6.37 o 
   7  -2  14       14.48       10.51      7.41 o 
   8  -2  14        4.12        8.61      7.24 o 
   0  -1  14       11.65       10.31      5.91 o 
   1  -1  14        1.68        4.37      4.65 o 
   2  -1  14        0.70       -1.21      6.63 o 
   3  -1  14       12.81       16.80      5.29 o 
   4  -1  14      229.82      246.18     16.88 o 
   5  -1  14       29.05       35.32      8.10 o 
   6  -1  14        6.39        1.21      5.34 o 
   7  -1  14       11.29       19.47      7.58 o 
   8  -1  14        5.56        3.96      5.86 o 
   1   0  14        1.13       -1.70      4.43 o 
   2   0  14        0.57        1.27      4.92 o 
   3   0  14        8.77        3.14      4.53 o 
   4   0  14        9.55        6.88      4.75 o 
   5   0  14       34.21       42.03      8.27 o 
   6   0  14       62.58       69.94      9.47 o 
   7   0  14        0.32        3.79      5.68 o 
   8   0  14       18.40        2.93      6.20 o 
   1   1  14        0.04        3.89      5.00 o 
   2   1  14        1.25        2.83      6.29 o 
   3   1  14        1.02       -3.85      4.08 o 
   4   1  14       70.86       75.27     11.71 o 
   5   1  14        0.12       -3.21      4.38 o 
   6   1  14       19.79       27.91      8.10 o 
   7   1  14        7.79       12.40      6.89 o 
   8   1  14       29.25       49.10      8.61 o 
   9   1  14       57.58       77.35     10.85 o 
   1   2  14       33.97       50.62      8.18 o 
   2   2  14        0.35        3.89      5.46 o 
   3   2  14       63.87       66.37      8.09 o 
   4   2  14        2.80        2.90      4.84 o 
   5   2  14        0.01        4.05      4.80 o 
   6   2  14        2.51       -2.41      5.51 o 
   7   2  14       27.93       28.08      7.58 o 
   8   2  14        9.15       12.92      6.89 o 
   9   2  14       47.26       46.69      9.65 o 
   2   3  14        6.82       18.57      6.43 o 
   3   3  14       84.78       85.44     17.49 o 
   4   3  14        7.39       -0.57      5.27 o 
   5   3  14        1.98        4.77      4.68 o 
   6   3  14        2.46        7.89      5.29 o 
   7   3  14        0.48        4.48      6.37 o 
   8   3  14        6.16        8.96      6.89 o 
   3   4  14        4.91       -0.07      5.16 o 
   4   4  14      111.19      131.39     10.51 o 
   5   4  14       15.91       18.74      6.00 o 
   6   4  14        0.49       -1.94      4.74 o 
   7   4  14       78.62       82.52     10.16 o 
   8   4  14       51.92       53.58      9.65 o 
   4   5  14      184.63      239.21     14.60 o 
   5   5  14       39.01       64.32      9.02 o 
   6   5  14        7.99        7.36      5.50 o 
   7   5  14       60.23       64.95      8.61 o 
   8   5  14       32.21       49.27      9.82 o 
   4  -2  15       11.53       19.81      7.92 o 
   5  -2  15       11.28       21.53      8.10 o 
   3  -1  15        4.08        2.24      6.89 o 
   4  -1  15       11.65        6.20      6.89 o 
   5  -1  15       15.72       11.54      7.24 o 
   6  -1  15       19.50       16.71      7.75 o 
   3   0  15        2.17        3.79      5.29 o 
   4   0  15        5.02        8.44      6.72 o 
   5   0  15        1.91        5.00      6.37 o 
   6   0  15       12.62       18.09      8.10 o 
   4   1  15        8.84        6.75      5.34 o 
   5   1  15        2.96       -2.76      5.86 o 
   6   1  15        8.39       14.13      7.41 o 
   5   2  15        7.79        9.47      7.41 o 
   6   2  15        4.74       12.40      7.92 o 
                                                 
